# Supplementary material for: Self-encapsulated ionic fibers based on stress-induced adaptive phase transition for non-contact depth-of-field camouflage sensing
Source: Nat Commun. 2024 Jan 22;15:663. doi: 10.1038/s41467-024-44848-5 (PMC10803323; doi:10.1038/s41467-024-44848-5)
Supplement: Supplementary file 11 — Source Data [file 41467_2024_44848_MOESM11_ESM.xlsx]

## Sheet: Fig. 2a
PVA		4% LiCl		14% LiCl		25% LiCl
Wavenumber (cm-1)	Intensity (a.u.)	Wavenumber (cm-1)	Intensity (a.u.)	Wavenumber (cm-1)	Intensity (a.u.)	Wavenumber (cm-1)	Intensity (a.u.)
3997.45	2.30849	3997.45	1.9206	3997.45	1.53779	3997.45	1.22023
3995.52	2.3079	3995.52	1.92035	3995.52	1.53722	3995.52	1.21951
3993.6	2.30696	3993.6	1.91995	3993.6	1.53703	3993.6	1.2186
3991.67	2.30597	3991.67	1.91954	3991.67	1.53698	3991.67	1.21781
3989.74	2.30543	3989.74	1.91917	3989.74	1.53684	3989.74	1.21751
3987.81	2.30577	3987.81	1.91906	3987.81	1.53709	3987.81	1.21812
3985.88	2.30653	3985.88	1.91913	3985.88	1.5377	3985.88	1.21874
3983.95	2.30703	3983.95	1.91928	3983.95	1.53823	3983.95	1.21867
3982.03	2.30735	3982.03	1.9197	3982.03	1.53868	3982.03	1.2188
3980.1	2.30739	3980.1	1.92023	3980.1	1.53887	3980.1	1.2195
3978.17	2.30693	3978.17	1.92025	3978.17	1.53828	3978.17	1.21967
3976.24	2.30666	3976.24	1.91977	3976.24	1.53722	3976.24	1.21888
3974.31	2.30702	3974.31	1.91952	3974.31	1.53683	3974.31	1.21823
3972.38	2.30733	3972.38	1.91992	3972.38	1.53733	3972.38	1.21818
3970.46	2.30717	3970.46	1.92046	3970.46	1.53812	3970.46	1.21821
3968.53	2.3071	3968.53	1.92047	3968.53	1.53882	3968.53	1.21817
3966.6	2.30745	3966.6	1.92004	3966.6	1.53899	3966.6	1.21797
3964.67	2.30744	3964.67	1.91977	3964.67	1.53822	3964.67	1.21744
3962.74	2.30663	3962.74	1.9201	3962.74	1.53701	3962.74	1.21668
3960.81	2.30617	3960.81	1.92065	3960.81	1.53668	3960.81	1.21645
3958.89	2.30634	3958.89	1.92052	3958.89	1.53749	3958.89	1.21694
3956.96	2.30629	3956.96	1.91979	3956.96	1.53809	3956.96	1.21738
3955.03	2.30591	3955.03	1.9191	3955.03	1.53766	3955.03	1.21725
3953.1	2.3053	3953.1	1.91863	3953.1	1.53655	3953.1	1.21645
3951.17	2.30436	3951.17	1.91872	3951.17	1.53517	3951.17	1.21518
3949.24	2.30357	3949.24	1.9195	3949.24	1.53393	3949.24	1.21406
3947.32	2.30378	3947.32	1.9201	3947.32	1.53392	3947.32	1.21419
3945.39	2.30456	3945.39	1.92034	3945.39	1.53477	3945.39	1.21516
3943.46	2.30473	3943.46	1.92069	3943.46	1.53503	3943.46	1.21545
3941.53	2.30476	3941.53	1.9207	3941.53	1.53557	3941.53	1.2157
3939.6	2.30509	3939.6	1.92013	3939.6	1.53701	3939.6	1.21661
3937.67	2.30503	3937.67	1.91942	3937.67	1.53797	3937.67	1.21692
3935.75	2.30417	3935.75	1.91905	3935.75	1.53703	3935.75	1.21552
3933.82	2.3027	3933.82	1.91945	3933.82	1.53394	3933.82	1.21255
3931.89	2.30195	3931.89	1.92024	3931.89	1.53145	3931.89	1.21058
3929.96	2.30294	3929.96	1.92054	3929.96	1.53252	3929.96	1.21201
3928.03	2.30421	3928.03	1.92051	3928.03	1.53506	3928.03	1.21424
3926.1	2.30422	3926.1	1.92101	3926.1	1.53541	3926.1	1.21378
3924.17	2.30404	3924.17	1.92165	3924.17	1.53486	3924.17	1.21267
3922.25	2.30475	3922.25	1.92126	3922.25	1.53595	3922.25	1.21361
3920.32	2.30487	3920.32	1.92077	3920.32	1.5366	3920.32	1.21418
3918.39	2.30362	3918.39	1.92136	3918.39	1.535	3918.39	1.21272
3916.46	2.30309	3916.46	1.9215	3916.46	1.53429	3916.46	1.21235
3914.53	2.3044	3914.53	1.92023	3914.53	1.53665	3914.53	1.21499
3912.6	2.30585	3912.6	1.9189	3912.6	1.5393	3912.6	1.21765
3910.68	2.30614	3910.68	1.918	3910.68	1.53989	3910.68	1.21795
3908.75	2.30509	3908.75	1.91753	3908.75	1.5385	3908.75	1.21626
3906.82	2.30284	3906.82	1.91826	3906.82	1.53486	3906.82	1.21264
3904.89	2.30052	3904.89	1.91978	3904.89	1.53026	3904.89	1.20825
3902.96	2.2991	3902.96	1.92077	3902.96	1.52778	3902.96	1.20588
3901.03	2.29879	3901.03	1.92087	3901.03	1.52803	3901.03	1.20637
3899.11	2.29998	3899.11	1.92019	3899.11	1.5303	3899.11	1.20884
3897.18	2.30237	3897.18	1.91924	3897.18	1.53427	3897.18	1.21244
3895.25	2.30396	3895.25	1.91889	3895.25	1.53719	3895.25	1.2148
3893.32	2.30343	3893.32	1.91926	3893.32	1.53661	3893.32	1.21409
3891.39	2.30282	3891.39	1.91971	3891.39	1.53561	3891.39	1.21334
3889.46	2.30398	3889.46	1.92003	3889.46	1.53702	3889.46	1.21496
3887.54	2.30461	3887.54	1.92036	3887.54	1.53738	3887.54	1.21541
3885.61	2.30343	3885.61	1.92044	3885.61	1.53524	3885.61	1.2134
3883.68	2.30215	3883.68	1.92024	3883.68	1.5334	3883.68	1.21168
3881.75	2.30102	3881.75	1.92013	3881.75	1.53182	3881.75	1.21004
3879.82	2.3008	3879.82	1.91975	3879.82	1.53183	3879.82	1.20984
3877.89	2.30242	3877.89	1.91895	3877.89	1.53505	3877.89	1.21265
3875.97	2.30311	3875.97	1.91898	3875.97	1.53667	3875.97	1.21386
3874.04	2.30186	3874.04	1.91989	3874.04	1.53492	3874.04	1.21191
3872.11	2.30082	3872.11	1.92023	3872.11	1.53309	3872.11	1.21018
3870.18	2.30087	3870.18	1.91977	3870.18	1.53267	3870.18	1.2101
3868.25	2.30181	3868.25	1.91926	3868.25	1.53402	3868.25	1.21159
3866.32	2.3022	3866.32	1.91906	3866.32	1.53493	3866.32	1.21228
3864.4	2.30121	3864.4	1.91879	3864.4	1.53386	3864.4	1.21105
3862.47	2.30062	3862.47	1.91793	3862.47	1.53401	3862.47	1.21118
3860.54	2.30136	3860.54	1.91731	3860.54	1.53636	3860.54	1.21334
3858.61	2.30199	3858.61	1.91802	3858.61	1.53724	3858.61	1.21409
3856.68	2.30084	3856.68	1.91942	3856.68	1.53318	3856.68	1.21055
3854.75	2.29829	3854.75	1.92031	3854.75	1.52588	3854.75	1.20439
3852.83	2.29728	3852.83	1.92001	3852.83	1.52334	3852.83	1.20268
3850.9	2.2991	3850.9	1.91891	3850.9	1.52868	3850.9	1.20779
3848.97	2.30171	3848.97	1.91796	3848.97	1.53559	3848.97	1.21383
3847.04	2.30304	3847.04	1.91736	3847.04	1.53889	3847.04	1.21641
3845.11	2.30232	3845.11	1.91734	3845.11	1.53815	3845.11	1.21526
3843.18	2.30042	3843.18	1.91779	3843.18	1.53539	3843.18	1.21251
3841.26	2.29878	3841.26	1.91796	3841.26	1.53249	3841.26	1.21001
3839.33	2.29803	3839.33	1.91766	3839.33	1.53017	3839.33	1.20795
3837.4	2.29862	3837.4	1.91706	3837.4	1.53038	3837.4	1.20799
3835.47	2.29981	3835.47	1.9165	3835.47	1.53322	3835.47	1.21056
3833.54	2.30045	3833.54	1.91659	3833.54	1.53589	3833.54	1.21307
3831.61	2.30047	3831.61	1.91702	3831.61	1.53729	3831.61	1.21426
3829.69	2.30014	3829.69	1.91693	3829.69	1.53767	3829.69	1.21429
3827.76	2.29964	3827.76	1.91664	3827.76	1.53704	3827.76	1.21346
3825.83	2.29937	3825.83	1.91671	3825.83	1.53627	3825.83	1.21321
3823.9	2.29902	3823.9	1.91693	3823.9	1.53507	3823.9	1.21286
3821.97	2.29798	3821.97	1.91706	3821.97	1.53251	3821.97	1.21039
3820.04	2.29722	3820.04	1.9167	3820.04	1.53117	3820.04	1.20841
3818.12	2.29738	3818.12	1.91606	3818.12	1.53194	3818.12	1.20872
3816.19	2.29794	3816.19	1.91565	3816.19	1.53311	3816.19	1.20981
3814.26	2.29917	3814.26	1.91495	3814.26	1.53605	3814.26	1.21259
3812.33	2.30057	3812.33	1.91401	3812.33	1.53997	3812.33	1.21628
3810.4	2.30051	3810.4	1.91343	3810.4	1.54074	3810.4	1.21731
3808.47	2.29884	3808.47	1.91339	3808.47	1.53795	3808.47	1.21526
3806.55	2.29749	3806.55	1.91393	3806.55	1.53564	3806.55	1.21326
3804.62	2.29709	3804.62	1.9147	3804.62	1.53493	3804.62	1.21202
3802.69	2.29601	3802.69	1.91505	3802.69	1.53251	3802.69	1.20914
3800.76	2.29467	3800.76	1.91448	3800.76	1.53017	3800.76	1.20698
3798.83	2.29462	3798.83	1.91325	3798.83	1.53127	3798.83	1.20849
3796.9	2.29561	3796.9	1.91223	3796.9	1.53377	3796.9	1.21107
3794.98	2.297	3794.98	1.91166	3794.98	1.53633	3794.98	1.21315
3793.05	2.298	3793.05	1.91124	3793.05	1.53864	3793.05	1.21478
3791.12	2.29796	3791.12	1.9109	3791.12	1.53919	3791.12	1.21528
3789.19	2.29719	3789.19	1.9108	3789.19	1.53838	3789.19	1.2147
3787.26	2.29614	3787.26	1.91121	3787.26	1.53733	3787.26	1.21327
3785.33	2.29529	3785.33	1.91174	3785.33	1.5366	3785.33	1.21202
3783.41	2.29478	3783.41	1.91133	3783.41	1.53639	3783.41	1.21201
3781.48	2.29369	3781.48	1.91034	3781.48	1.53512	3781.48	1.21153
3779.55	2.29223	3779.55	1.9098	3779.55	1.53322	3779.55	1.2102
3777.62	2.29209	3777.62	1.90935	3777.62	1.53377	3777.62	1.21065
3775.69	2.29316	3775.69	1.90872	3775.69	1.53611	3775.69	1.2126
3773.76	2.29376	3773.76	1.90843	3773.76	1.5371	3773.76	1.21313
3771.84	2.29309	3771.84	1.90852	3771.84	1.53574	3771.84	1.21111
3769.91	2.29212	3769.91	1.90847	3769.91	1.53387	3769.91	1.20866
3767.98	2.29163	3767.98	1.90819	3767.98	1.5336	3767.98	1.20826
3766.05	2.29094	3766.05	1.90786	3766.05	1.534	3766.05	1.20878
3764.12	2.29008	3764.12	1.90722	3764.12	1.53393	3764.12	1.20862
3762.19	2.28947	3762.19	1.90651	3762.19	1.53289	3762.19	1.2076
3760.27	2.28835	3760.27	1.90613	3760.27	1.53029	3760.27	1.20547
3758.34	2.28704	3758.34	1.90558	3758.34	1.52856	3758.34	1.20392
3756.41	2.28637	3756.41	1.90497	3756.41	1.52852	3756.41	1.20351
3754.48	2.28534	3754.48	1.90506	3754.48	1.52617	3754.48	1.20098
3752.55	2.28322	3752.55	1.90572	3752.55	1.52065	3752.55	1.19581
3750.62	2.28158	3750.62	1.9061	3750.62	1.51714	3750.62	1.19274
3748.7	2.2813	3748.7	1.90586	3748.7	1.5181	3748.7	1.19394
3746.77	2.28058	3746.77	1.90566	3746.77	1.51801	3746.77	1.1944
3744.84	2.27911	3744.84	1.90536	3744.84	1.51522	3744.84	1.19226
3742.91	2.2793	3742.91	1.90414	3742.91	1.51644	3742.91	1.19312
3740.98	2.28071	3740.98	1.90272	3740.98	1.52118	3740.98	1.1967
3739.05	2.28019	3739.05	1.90218	3739.05	1.52157	3739.05	1.19663
3737.13	2.27715	3737.13	1.90261	3737.13	1.51643	3737.13	1.19201
3735.2	2.27407	3735.2	1.90302	3735.2	1.5117	3735.2	1.18774
3733.27	2.27341	3733.27	1.90179	3733.27	1.51217	3733.27	1.18818
3731.34	2.27481	3731.34	1.89898	3731.34	1.51663	3731.34	1.19196
3729.41	2.27552	3729.41	1.89661	3729.41	1.52021	3729.41	1.1944
3727.48	2.27384	3727.48	1.89579	3727.48	1.51981	3727.48	1.19334
3725.56	2.27122	3725.56	1.89551	3725.56	1.517	3725.56	1.19053
3723.63	2.26988	3723.63	1.89459	3723.63	1.51509	3723.63	1.18892
3721.7	2.2695	3721.7	1.89306	3721.7	1.51472	3721.7	1.18906
3719.77	2.26883	3719.77	1.89123	3719.77	1.51519	3719.77	1.18971
3717.84	2.2677	3717.84	1.88927	3717.84	1.51588	3717.84	1.18997
3715.91	2.26582	3715.91	1.88782	3715.91	1.51507	3715.91	1.18875
3713.99	2.2626	3713.99	1.88739	3713.99	1.51102	3713.99	1.18487
3712.06	2.25857	3712.06	1.88656	3712.06	1.50568	3712.06	1.17973
3710.13	2.25548	3710.13	1.88355	3710.13	1.50363	3710.13	1.1773
3708.2	2.25405	3708.2	1.87964	3708.2	1.5052	3708.2	1.17819
3706.27	2.25271	3706.27	1.87684	3706.27	1.50641	3706.27	1.17886
3704.34	2.24956	3704.34	1.87499	3704.34	1.50448	3704.34	1.1766
3702.42	2.24504	3702.42	1.87317	3702.42	1.50052	3702.42	1.17263
3700.49	2.24166	3700.49	1.87066	3700.49	1.49811	3700.49	1.17056
3698.56	2.23985	3698.56	1.86756	3698.56	1.49747	3698.56	1.17031
3696.63	2.23706	3696.63	1.86414	3696.63	1.49551	3696.63	1.16841
3694.7	2.23162	3694.7	1.86009	3694.7	1.49093	3694.7	1.16367
3692.77	2.22451	3692.77	1.8561	3692.77	1.48425	3692.77	1.15706
3690.85	2.21775	3690.85	1.85277	3690.85	1.47692	3690.85	1.15021
3688.92	2.21233	3688.92	1.84854	3688.92	1.47172	3688.92	1.14552
3686.99	2.20764	3686.99	1.84276	3686.99	1.46992	3686.99	1.14388
3685.06	2.20241	3685.06	1.8368	3685.06	1.46904	3685.06	1.14281
3683.13	2.19595	3683.13	1.83108	3683.13	1.46601	3683.13	1.13946
3681.2	2.18826	3681.2	1.82541	3681.2	1.46006	3681.2	1.13347
3679.28	2.17924	3679.28	1.81974	3679.28	1.45172	3679.28	1.12563
3677.35	2.16889	3677.35	1.81378	3677.35	1.4416	3677.35	1.11624
3675.42	2.1588	3675.42	1.80719	3675.42	1.43256	3675.42	1.10771
3673.49	2.15068	3673.49	1.79969	3673.49	1.42735	3673.49	1.10265
3671.56	2.14303	3671.56	1.79176	3671.56	1.42258	3671.56	1.09801
3669.63	2.13435	3669.63	1.78384	3669.63	1.41613	3669.63	1.09179
3667.71	2.12565	3667.71	1.77576	3667.71	1.41112	3667.71	1.08651
3665.78	2.11688	3665.78	1.76748	3665.78	1.4071	3665.78	1.08158
3663.85	2.10711	3663.85	1.75899	3663.85	1.40104	3663.85	1.07487
3661.92	2.09675	3661.92	1.75039	3661.92	1.3929	3661.92	1.0666
3659.99	2.08655	3659.99	1.74201	3659.99	1.38396	3659.99	1.0572
3658.06	2.07639	3658.06	1.73377	3658.06	1.37453	3658.06	1.04675
3656.14	2.06609	3656.14	1.72504	3656.14	1.36503	3656.14	1.03641
3654.21	2.05593	3654.21	1.71627	3654.21	1.35578	3654.21	1.02677
3652.28	2.04557	3652.28	1.7083	3652.28	1.34513	3652.28	1.01586
3650.35	2.03468	3650.35	1.70038	3650.35	1.33291	3650.35	1.00318
3648.42	2.02422	3648.42	1.69191	3648.42	1.32232	3648.42	0.99197
3646.49	2.01532	3646.49	1.68344	3646.49	1.31537	3646.49	0.98423
3644.57	2.00758	3644.57	1.6752	3644.57	1.31016	3644.57	0.9779
3642.64	1.99966	3642.64	1.66712	3642.64	1.30369	3642.64	0.97014
3640.71	1.99143	3640.71	1.65912	3640.71	1.29584	3640.71	0.96099
3638.78	1.98333	3638.78	1.65122	3638.78	1.28785	3638.78	0.95168
3636.85	1.97514	3636.85	1.64359	3636.85	1.27954	3636.85	0.94188
3634.92	1.96665	3634.92	1.63609	3634.92	1.27043	3634.92	0.93122
3633	1.95808	3633	1.62872	3633	1.26057	3633	0.92003
3631.07	1.94941	3631.07	1.6218	3631.07	1.24991	3631.07	0.90797
3629.14	1.9408	3629.14	1.61474	3629.14	1.23978	3629.14	0.89595
3627.21	1.93328	3627.21	1.60702	3627.21	1.23286	3627.21	0.88674
3625.28	1.92689	3625.28	1.59946	3625.28	1.22809	3625.28	0.87971
3623.35	1.92015	3623.35	1.59252	3623.35	1.2218	3623.35	0.87152
3621.43	1.91249	3621.43	1.58597	3621.43	1.21318	3621.43	0.86138
3619.5	1.90467	3619.5	1.57941	3619.5	1.20411	3619.5	0.85072
3617.57	1.89713	3617.57	1.57246	3617.57	1.19596	3617.57	0.84081
3615.64	1.88962	3615.64	1.56545	3615.64	1.18815	3615.64	0.83142
3613.71	1.88255	3613.71	1.55874	3613.71	1.18056	3613.71	0.8223
3611.78	1.87643	3611.78	1.55225	3611.78	1.17382	3611.78	0.81374
3609.86	1.87033	3609.86	1.54594	3609.86	1.16721	3609.86	0.80514
3607.93	1.86374	3607.93	1.53964	3607.93	1.16065	3607.93	0.79664
3606	1.85738	3606	1.53292	3606	1.15485	3606	0.7891
3604.07	1.85132	3604.07	1.5261	3604.07	1.14873	3604.07	0.78137
3602.14	1.84475	3602.14	1.51982	3602.14	1.1412	3602.14	0.77218
3600.21	1.83771	3600.21	1.51382	3600.21	1.1333	3600.21	0.76274
3598.29	1.83089	3598.29	1.5073	3598.29	1.12605	3598.29	0.75417
3596.36	1.82443	3596.36	1.50033	3596.36	1.1192	3596.36	0.74583
3594.43	1.81805	3594.43	1.49359	3594.43	1.11266	3594.43	0.7375
3592.5	1.81169	3592.5	1.48715	3592.5	1.10651	3592.5	0.72957
3590.57	1.80498	3590.57	1.48123	3590.57	1.09965	3590.57	0.72101
3588.64	1.79763	3588.64	1.47589	3588.64	1.09157	3588.64	0.71133
3586.72	1.79086	3586.72	1.47003	3586.72	1.08448	3586.72	0.70286
3584.79	1.7855	3584.79	1.46332	3584.79	1.07958	3584.79	0.69668
3582.86	1.78042	3582.86	1.4566	3582.86	1.07491	3582.86	0.69061
3580.93	1.77448	3580.93	1.44998	3580.93	1.06906	3580.93	0.68324
3579	1.76781	3579	1.44331	3579	1.06252	3579	0.67518
3577.07	1.76124	3577.07	1.43694	3577.07	1.05616	3577.07	0.66738
3575.15	1.7551	3575.15	1.43087	3575.15	1.05013	3575.15	0.66018
3573.22	1.74915	3573.22	1.42486	3573.22	1.04395	3573.22	0.65319
3571.29	1.74283	3571.29	1.41882	3571.29	1.03701	3571.29	0.64559
3569.36	1.73555	3569.36	1.41291	3569.36	1.02895	3569.36	0.63665
3567.43	1.72802	3567.43	1.40714	3567.43	1.02077	3567.43	0.62738
3565.5	1.7218	3565.5	1.40099	3565.5	1.01436	3565.5	0.61993
3563.58	1.71677	3563.58	1.39435	3563.58	1.00963	3563.58	0.61431
3561.65	1.7115	3561.65	1.38776	3561.65	1.00487	3561.65	0.6087
3559.72	1.70563	3559.72	1.38133	3559.72	0.99957	3559.72	0.6025
3557.79	1.69967	3557.79	1.37502	3557.79	0.99428	3557.79	0.59619
3555.86	1.69379	3555.86	1.36922	3555.86	0.98883	3555.86	0.58966
3553.93	1.68773	3553.93	1.36388	3553.93	0.98271	3553.93	0.58261
3552.01	1.68165	3552.01	1.35826	3552.01	0.97632	3552.01	0.57568
3550.08	1.67594	3550.08	1.35215	3550.08	0.97045	3550.08	0.56936
3548.15	1.67009	3548.15	1.3461	3548.15	0.96463	3548.15	0.56281
3546.22	1.66396	3546.22	1.34027	3546.22	0.95857	3546.22	0.55586
3544.29	1.65833	3544.29	1.33419	3544.29	0.953	3544.29	0.54952
3542.36	1.65338	3542.36	1.32777	3542.36	0.94811	3542.36	0.54409
3540.44	1.64856	3540.44	1.32173	3540.44	0.94337	3540.44	0.53874
3538.51	1.64343	3538.51	1.31637	3538.51	0.93827	3538.51	0.53286
3536.58	1.63806	3536.58	1.31115	3536.58	0.93293	3536.58	0.52683
3534.65	1.63273	3534.65	1.30579	3534.65	0.92782	3534.65	0.5212
3532.72	1.62745	3532.72	1.30051	3532.72	0.92296	3532.72	0.51577
3530.79	1.62206	3530.79	1.29542	3530.79	0.91788	3530.79	0.51017
3528.86	1.61659	3528.86	1.2904	3528.86	0.91247	3528.86	0.50447
3526.94	1.61134	3526.94	1.28529	3526.94	0.90721	3526.94	0.49887
3525.01	1.60643	3525.01	1.28004	3525.01	0.90226	3525.01	0.49364
3523.08	1.6016	3523.08	1.27457	3523.08	0.89751	3523.08	0.48878
3521.15	1.5968	3521.15	1.26892	3521.15	0.89301	3521.15	0.48394
3519.22	1.59218	3519.22	1.26353	3519.22	0.88874	3519.22	0.479
3517.29	1.58763	3517.29	1.25859	3517.29	0.88461	3517.29	0.47422
3515.37	1.58287	3515.37	1.25384	3515.37	0.8805	3515.37	0.46951
3513.44	1.57804	3513.44	1.24907	3513.44	0.87619	3513.44	0.46464
3511.51	1.57349	3511.51	1.24454	3511.51	0.87172	3511.51	0.45988
3509.58	1.56936	3509.58	1.24019	3509.58	0.86746	3509.58	0.45547
3507.65	1.56528	3507.65	1.23547	3507.65	0.8634	3507.65	0.45117
3505.72	1.56079	3505.72	1.23042	3505.72	0.85911	3505.72	0.4467
3503.8	1.55622	3503.8	1.22547	3503.8	0.85474	3503.8	0.44222
3501.87	1.55211	3501.87	1.22056	3501.87	0.85089	3501.87	0.43799
3499.94	1.54815	3499.94	1.21598	3499.94	0.8475	3499.94	0.43405
3498.01	1.54401	3498.01	1.21204	3498.01	0.84399	3498.01	0.43025
3496.08	1.53992	3496.08	1.20813	3496.08	0.84029	3496.08	0.42642
3494.15	1.53603	3494.15	1.20378	3494.15	0.8366	3494.15	0.42263
3492.23	1.53223	3492.23	1.19948	3492.23	0.83308	3492.23	0.41902
3490.3	1.52843	3490.3	1.19548	3490.3	0.82958	3490.3	0.41536
3488.37	1.52465	3488.37	1.19148	3488.37	0.82588	3488.37	0.41156
3486.44	1.52093	3486.44	1.18744	3486.44	0.82217	3486.44	0.40791
3484.51	1.51727	3484.51	1.18351	3484.51	0.81869	3484.51	0.40452
3482.58	1.51361	3482.58	1.1798	3482.58	0.81545	3482.58	0.40121
3480.66	1.50995	3480.66	1.17608	3480.66	0.81246	3480.66	0.39796
3478.73	1.5064	3478.73	1.1721	3478.73	0.80958	3478.73	0.39477
3476.8	1.50298	3476.8	1.16808	3476.8	0.8066	3476.8	0.39148
3474.87	1.49968	3474.87	1.16436	3474.87	0.80355	3474.87	0.3882
3472.94	1.49638	3472.94	1.16071	3472.94	0.8005	3472.94	0.38512
3471.01	1.4929	3471.01	1.15687	3471.01	0.79736	3471.01	0.38211
3469.09	1.48934	3469.09	1.15322	3469.09	0.79431	3469.09	0.37906
3467.16	1.48601	3467.16	1.14997	3467.16	0.79154	3467.16	0.3761
3465.23	1.48285	3465.23	1.14674	3465.23	0.78888	3465.23	0.37337
3463.3	1.47963	3463.3	1.14334	3463.3	0.7861	3463.3	0.37072
3461.37	1.47644	3461.37	1.13998	3461.37	0.78334	3461.37	0.36803
3459.44	1.47341	3459.44	1.13662	3459.44	0.78073	3459.44	0.36533
3457.52	1.47046	3457.52	1.13314	3457.52	0.77815	3457.52	0.36259
3455.59	1.46759	3455.59	1.12978	3455.59	0.77558	3455.59	0.35996
3453.66	1.46487	3453.66	1.12674	3453.66	0.77321	3453.66	0.35757
3451.73	1.46217	3451.73	1.12375	3451.73	0.77097	3451.73	0.35528
3449.8	1.45933	3449.8	1.12064	3449.8	0.76854	3449.8	0.3529
3447.87	1.45646	3447.87	1.11749	3447.87	0.76594	3447.87	0.35047
3445.95	1.45368	3445.95	1.11438	3445.95	0.76353	3445.95	0.34817
3444.02	1.45106	3444.02	1.11148	3444.02	0.76138	3444.02	0.34608
3442.09	1.4485	3442.09	1.10886	3442.09	0.75932	3442.09	0.34406
3440.16	1.44588	3440.16	1.10623	3440.16	0.75723	3440.16	0.34199
3438.23	1.44328	3438.23	1.10339	3438.23	0.75515	3438.23	0.33989
3436.3	1.44082	3436.3	1.1004	3436.3	0.75316	3436.3	0.33786
3434.38	1.43849	3434.38	1.09752	3434.38	0.75125	3434.38	0.33596
3432.45	1.43613	3432.45	1.09489	3432.45	0.74929	3432.45	0.33416
3430.52	1.43369	3430.52	1.09236	3430.52	0.74734	3430.52	0.33243
3428.59	1.43125	3428.59	1.0898	3428.59	0.74549	3428.59	0.33073
3426.66	1.42899	3426.66	1.08728	3426.66	0.74373	3426.66	0.32903
3424.73	1.42686	3424.73	1.08487	3424.73	0.74202	3424.73	0.32732
3422.81	1.42465	3422.81	1.08258	3422.81	0.7403	3422.81	0.32558
3420.88	1.42241	3420.88	1.08042	3420.88	0.7386	3420.88	0.32392
3418.95	1.42035	3418.95	1.07833	3418.95	0.73703	3418.95	0.32251
3417.02	1.41849	3417.02	1.07614	3417.02	0.73554	3417.02	0.32124
3415.09	1.41669	3415.09	1.07383	3415.09	0.73404	3415.09	0.31989
3413.16	1.4148	3413.16	1.07152	3413.16	0.73251	3413.16	0.31847
3411.24	1.41286	3411.24	1.06944	3411.24	0.73105	3411.24	0.31715
3409.31	1.41109	3409.31	1.0677	3409.31	0.72975	3409.31	0.31599
3407.38	1.40955	3407.38	1.06609	3407.38	0.72856	3407.38	0.31488
3405.45	1.40806	3405.45	1.06444	3405.45	0.72741	3405.45	0.31376
3403.52	1.40649	3403.52	1.06268	3403.52	0.72626	3403.52	0.31266
3401.59	1.40488	3401.59	1.06078	3401.59	0.72511	3401.59	0.31161
3399.67	1.4033	3399.67	1.05892	3399.67	0.72399	3399.67	0.31062
3397.74	1.40178	3397.74	1.05728	3397.74	0.72288	3397.74	0.3097
3395.81	1.40037	3395.81	1.05584	3395.81	0.72183	3395.81	0.30878
3393.88	1.39912	3393.88	1.05456	3393.88	0.72091	3393.88	0.30789
3391.95	1.39798	3391.95	1.05337	3391.95	0.72008	3391.95	0.30709
3390.02	1.39687	3390.02	1.05204	3390.02	0.71927	3390.02	0.30635
3388.1	1.39574	3388.1	1.05062	3388.1	0.71841	3388.1	0.30559
3386.17	1.3946	3386.17	1.04936	3386.17	0.71754	3386.17	0.30484
3384.24	1.39346	3384.24	1.04818	3384.24	0.71671	3384.24	0.30419
3382.31	1.39239	3382.31	1.04686	3382.31	0.71594	3382.31	0.30361
3380.38	1.39141	3380.38	1.04546	3380.38	0.71522	3380.38	0.30303
3378.45	1.39044	3378.45	1.04415	3378.45	0.71452	3378.45	0.30242
3376.53	1.38947	3376.53	1.04298	3376.53	0.71385	3376.53	0.30182
3374.6	1.38856	3374.6	1.04189	3374.6	0.71323	3374.6	0.30128
3372.67	1.3877	3372.67	1.04084	3372.67	0.71265	3372.67	0.30082
3370.74	1.38689	3370.74	1.0399	3370.74	0.71214	3370.74	0.30043
3368.81	1.38615	3368.81	1.03917	3368.81	0.71171	3368.81	0.30006
3366.88	1.38552	3366.88	1.03854	3366.88	0.7113	3366.88	0.29968
3364.96	1.38503	3364.96	1.03789	3364.96	0.71092	3364.96	0.29936
3363.03	1.3846	3363.03	1.03729	3363.03	0.71061	3363.03	0.29912
3361.1	1.38414	3361.1	1.03678	3361.1	0.71033	3361.1	0.2989
3359.17	1.38366	3359.17	1.03635	3359.17	0.71004	3359.17	0.29871
3357.24	1.38317	3357.24	1.03598	3357.24	0.70977	3357.24	0.29855
3355.31	1.38265	3355.31	1.03564	3355.31	0.70964	3355.31	0.29845
3353.39	1.3822	3353.39	1.03534	3353.39	0.70962	3353.39	0.29839
3351.46	1.38185	3351.46	1.03509	3351.46	0.70959	3351.46	0.29835
3349.53	1.38153	3349.53	1.03493	3349.53	0.70953	3349.53	0.29832
3347.6	1.38125	3347.6	1.03485	3347.6	0.7095	3347.6	0.29832
3345.67	1.381	3345.67	1.03478	3345.67	0.7095	3345.67	0.2984
3343.74	1.38071	3343.74	1.03466	3343.74	0.70958	3343.74	0.29861
3341.82	1.38042	3341.82	1.03452	3341.82	0.70972	3341.82	0.29886
3339.89	1.38017	3339.89	1.0345	3339.89	0.70988	3339.89	0.29905
3337.96	1.37995	3337.96	1.03456	3337.96	0.71007	3337.96	0.29923
3336.03	1.37979	3336.03	1.03459	3336.03	0.71033	3336.03	0.29951
3334.1	1.3797	3334.1	1.0346	3334.1	0.71063	3334.1	0.29989
3332.17	1.37956	3332.17	1.03467	3332.17	0.7109	3332.17	0.3003
3330.25	1.37936	3330.25	1.03477	3330.25	0.71112	3330.25	0.30071
3328.32	1.3792	3328.32	1.03487	3328.32	0.71134	3328.32	0.30113
3326.39	1.37917	3326.39	1.03493	3326.39	0.7116	3326.39	0.30158
3324.46	1.37917	3324.46	1.0349	3324.46	0.71187	3324.46	0.30206
3322.53	1.37909	3322.53	1.03484	3322.53	0.71218	3322.53	0.30258
3320.6	1.37897	3320.6	1.0349	3320.6	0.71258	3320.6	0.30313
3318.68	1.37893	3318.68	1.03509	3318.68	0.71299	3318.68	0.30369
3316.75	1.37889	3316.75	1.03527	3316.75	0.7133	3316.75	0.30422
3314.82	1.37876	3314.82	1.03529	3314.82	0.71352	3314.82	0.30473
3312.89	1.3786	3312.89	1.0352	3312.89	0.71378	3312.89	0.30526
3310.96	1.37852	3310.96	1.03517	3310.96	0.71418	3310.96	0.30583
3309.03	1.37851	3309.03	1.0353	3309.03	0.71461	3309.03	0.30644
3307.11	1.37852	3307.11	1.0355	3307.11	0.715	3307.11	0.3071
3305.18	1.37858	3305.18	1.03571	3305.18	0.7154	3305.18	0.30776
3303.25	1.37868	3303.25	1.03592	3303.25	0.71586	3303.25	0.3084
3301.32	1.3787	3301.32	1.03602	3301.32	0.71627	3301.32	0.30897
3299.39	1.37858	3299.39	1.03598	3299.39	0.71656	3299.39	0.3095
3297.46	1.37842	3297.46	1.03593	3297.46	0.71683	3297.46	0.31011
3295.54	1.37833	3295.54	1.03599	3295.54	0.71716	3295.54	0.31082
3293.61	1.37837	3293.61	1.03623	3293.61	0.71757	3293.61	0.31153
3291.68	1.37847	3291.68	1.0366	3291.68	0.71802	3291.68	0.31218
3289.75	1.37853	3289.75	1.03693	3289.75	0.71846	3289.75	0.31284
3287.82	1.37853	3287.82	1.03716	3287.82	0.71892	3287.82	0.31355
3285.89	1.37853	3285.89	1.03731	3285.89	0.71938	3285.89	0.31432
3283.97	1.37856	3283.97	1.03743	3283.97	0.7198	3283.97	0.31506
3282.04	1.37856	3282.04	1.0376	3282.04	0.7202	3282.04	0.31577
3280.11	1.37856	3280.11	1.03788	3280.11	0.72068	3280.11	0.31648
3278.18	1.37865	3278.18	1.03821	3278.18	0.7212	3278.18	0.31723
3276.25	1.37875	3276.25	1.03865	3276.25	0.72167	3276.25	0.318
3274.32	1.37874	3274.32	1.03916	3274.32	0.72213	3274.32	0.3188
3272.4	1.37867	3272.4	1.03955	3272.4	0.72262	3272.4	0.31958
3270.47	1.37868	3270.47	1.0398	3270.47	0.72316	3270.47	0.32037
3268.54	1.3788	3268.54	1.04003	3268.54	0.72375	3268.54	0.32124
3266.61	1.37896	3266.61	1.0403	3266.61	0.72435	3266.61	0.3222
3264.68	1.37913	3264.68	1.04069	3264.68	0.72494	3264.68	0.32319
3262.75	1.37927	3262.75	1.04128	3262.75	0.72553	3262.75	0.32415
3260.83	1.37935	3260.83	1.04193	3260.83	0.72613	3260.83	0.32509
3258.9	1.37944	3258.9	1.0425	3258.9	0.72675	3258.9	0.32605
3256.97	1.37963	3256.97	1.04303	3256.97	0.72741	3256.97	0.32709
3255.04	1.37993	3255.04	1.04357	3255.04	0.72813	3255.04	0.32824
3253.11	1.38025	3253.11	1.04411	3253.11	0.7289	3253.11	0.32944
3251.18	1.38051	3251.18	1.04459	3251.18	0.72965	3251.18	0.33062
3249.26	1.38072	3249.26	1.04508	3249.26	0.73046	3249.26	0.33182
3247.33	1.38096	3247.33	1.0457	3247.33	0.73134	3247.33	0.33311
3245.4	1.38131	3245.4	1.04637	3245.4	0.7322	3245.4	0.33444
3243.47	1.38174	3243.47	1.04699	3243.47	0.73308	3243.47	0.33579
3241.54	1.38213	3241.54	1.04765	3241.54	0.73401	3241.54	0.33723
3239.61	1.38251	3239.61	1.04846	3239.61	0.73495	3239.61	0.33879
3237.69	1.38297	3237.69	1.04941	3237.69	0.73592	3237.69	0.34048
3235.76	1.38348	3235.76	1.0504	3235.76	0.73697	3235.76	0.34229
3233.83	1.38398	3233.83	1.05135	3233.83	0.73809	3233.83	0.34418
3231.9	1.38458	3231.9	1.05232	3231.9	0.73927	3231.9	0.34605
3229.97	1.38531	3229.97	1.05337	3229.97	0.74048	3229.97	0.3479
3228.04	1.38605	3228.04	1.0545	3228.04	0.74169	3228.04	0.3499
3226.12	1.38675	3226.12	1.05568	3226.12	0.743	3226.12	0.3521
3224.19	1.38749	3224.19	1.05685	3224.19	0.74441	3224.19	0.35435
3222.26	1.38834	3222.26	1.05807	3222.26	0.74583	3222.26	0.35658
3220.33	1.38926	3220.33	1.05944	3220.33	0.74727	3220.33	0.35888
3218.4	1.39026	3218.4	1.06093	3218.4	0.74881	3218.4	0.36135
3216.47	1.39138	3216.47	1.06246	3216.47	0.75043	3216.47	0.36392
3214.55	1.39253	3214.55	1.06397	3214.55	0.7521	3214.55	0.36658
3212.62	1.39363	3212.62	1.06547	3212.62	0.75381	3212.62	0.36939
3210.69	1.39482	3210.69	1.06707	3210.69	0.75558	3210.69	0.37227
3208.76	1.39617	3208.76	1.06881	3208.76	0.75748	3208.76	0.37516
3206.83	1.39763	3206.83	1.07073	3206.83	0.75963	3206.83	0.37825
3204.9	1.39908	3204.9	1.07277	3204.9	0.76185	3204.9	0.38157
3202.98	1.40052	3202.98	1.0749	3202.98	0.76398	3202.98	0.38494
3201.05	1.40205	3201.05	1.07702	3201.05	0.76611	3201.05	0.38833
3199.12	1.4037	3199.12	1.0791	3199.12	0.76837	3199.12	0.39175
3197.19	1.40544	3197.19	1.08126	3197.19	0.77077	3197.19	0.39526
3195.26	1.40734	3195.26	1.08352	3195.26	0.77323	3195.26	0.39894
3193.33	1.40932	3193.33	1.0858	3193.33	0.77577	3193.33	0.40276
3191.41	1.41123	3191.41	1.08816	3191.41	0.77836	3191.41	0.40664
3189.48	1.41317	3189.48	1.09066	3189.48	0.781	3189.48	0.41066
3187.55	1.4153	3187.55	1.0933	3187.55	0.78366	3187.55	0.4149
3185.62	1.41759	3185.62	1.0961	3185.62	0.7864	3185.62	0.41927
3183.69	1.4199	3183.69	1.09893	3183.69	0.78926	3183.69	0.42359
3181.76	1.42223	3181.76	1.10176	3181.76	0.79225	3181.76	0.42787
3179.84	1.4247	3179.84	1.10473	3179.84	0.7954	3179.84	0.43229
3177.91	1.42727	3177.91	1.1078	3177.91	0.79872	3177.91	0.43689
3175.98	1.42989	3175.98	1.11092	3175.98	0.80207	3175.98	0.44169
3174.05	1.4326	3174.05	1.11411	3174.05	0.80537	3174.05	0.44666
3172.12	1.43551	3172.12	1.1174	3172.12	0.80875	3172.12	0.45169
3170.19	1.43859	3170.19	1.12082	3170.19	0.81232	3170.19	0.45681
3168.27	1.4417	3168.27	1.12426	3168.27	0.81595	3168.27	0.46204
3166.34	1.44478	3166.34	1.12765	3166.34	0.81953	3166.34	0.46719
3164.41	1.44796	3164.41	1.13115	3164.41	0.82317	3164.41	0.47224
3162.48	1.45132	3162.48	1.13485	3162.48	0.827	3162.48	0.4775
3160.55	1.4548	3160.55	1.13865	3160.55	0.83105	3160.55	0.48312
3158.62	1.45831	3158.62	1.14245	3158.62	0.83531	3158.62	0.48888
3156.7	1.46187	3156.7	1.14625	3156.7	0.83957	3156.7	0.49452
3154.77	1.4656	3154.77	1.15017	3154.77	0.84373	3154.77	0.50013
3152.84	1.46954	3152.84	1.15428	3152.84	0.84791	3152.84	0.50587
3150.91	1.47365	3150.91	1.15849	3150.91	0.8522	3150.91	0.51175
3148.98	1.47786	3148.98	1.16269	3148.98	0.85654	3148.98	0.51773
3147.05	1.482	3147.05	1.16686	3147.05	0.86093	3147.05	0.52382
3145.12	1.48609	3145.12	1.17108	3145.12	0.8654	3145.12	0.53002
3143.2	1.49029	3143.2	1.17538	3143.2	0.86994	3143.2	0.53619
3141.27	1.49476	3141.27	1.17975	3141.27	0.87453	3141.27	0.54219
3139.34	1.49946	3139.34	1.1843	3139.34	0.87924	3139.34	0.54816
3137.41	1.50419	3137.41	1.18905	3137.41	0.88414	3137.41	0.55425
3135.48	1.50886	3135.48	1.19383	3135.48	0.88909	3135.48	0.5604
3133.55	1.5135	3133.55	1.19846	3133.55	0.89392	3133.55	0.56643
3131.63	1.51831	3131.63	1.20309	3131.63	0.89879	3131.63	0.57247
3129.7	1.52336	3129.7	1.20792	3129.7	0.90388	3129.7	0.57871
3127.77	1.52853	3127.77	1.21285	3127.77	0.90902	3127.77	0.58508
3125.84	1.53378	3125.84	1.21769	3125.84	0.91399	3125.84	0.59145
3123.91	1.53918	3123.91	1.22252	3123.91	0.91886	3123.91	0.59781
3121.98	1.54468	3121.98	1.2275	3121.98	0.92391	3121.98	0.60408
3120.06	1.55021	3120.06	1.23257	3120.06	0.92923	3120.06	0.61033
3118.13	1.5558	3118.13	1.2377	3118.13	0.93453	3118.13	0.61675
3116.2	1.56152	3116.2	1.2429	3116.2	0.93975	3116.2	0.62332
3114.27	1.56737	3114.27	1.24812	3114.27	0.945	3114.27	0.62993
3112.34	1.57322	3112.34	1.25319	3112.34	0.95031	3112.34	0.63642
3110.41	1.57911	3110.41	1.25814	3110.41	0.95572	3110.41	0.64266
3108.49	1.58513	3108.49	1.26329	3108.49	0.96127	3108.49	0.64876
3106.56	1.59131	3106.56	1.26876	3106.56	0.96686	3106.56	0.65507
3104.63	1.59756	3104.63	1.27435	3104.63	0.97237	3104.63	0.66158
3102.7	1.60374	3102.7	1.27983	3102.7	0.97783	3102.7	0.66792
3100.77	1.60994	3100.77	1.28524	3100.77	0.98335	3100.77	0.67428
3098.84	1.61631	3098.84	1.29064	3098.84	0.98893	3098.84	0.68078
3096.92	1.62273	3096.92	1.29604	3096.92	0.99441	3096.92	0.68695
3094.99	1.62914	3094.99	1.3015	3094.99	0.99981	3094.99	0.69279
3093.06	1.63573	3093.06	1.307	3093.06	1.00532	3093.06	0.69882
3091.13	1.64244	3091.13	1.31239	3091.13	1.01095	3091.13	0.70512
3089.2	1.64914	3089.2	1.31761	3089.2	1.01654	3089.2	0.71136
3087.27	1.65587	3087.27	1.32287	3087.27	1.02201	3087.27	0.71741
3085.35	1.66261	3085.35	1.32828	3085.35	1.02743	3085.35	0.72338
3083.42	1.66924	3083.42	1.33375	3083.42	1.03287	3083.42	0.7293
3081.49	1.67582	3081.49	1.33936	3081.49	1.03841	3081.49	0.7352
3079.56	1.68258	3079.56	1.34502	3079.56	1.04394	3079.56	0.74102
3077.63	1.68954	3077.63	1.35047	3077.63	1.04939	3077.63	0.74686
3075.7	1.69659	3075.7	1.35577	3075.7	1.0549	3075.7	0.75293
3073.78	1.70357	3073.78	1.36108	3073.78	1.06032	3073.78	0.75894
3071.85	1.71045	3071.85	1.36647	3071.85	1.06562	3071.85	0.76468
3069.92	1.71746	3069.92	1.37194	3069.92	1.07102	3069.92	0.7703
3067.99	1.72457	3067.99	1.37732	3067.99	1.07654	3067.99	0.77583
3066.06	1.73154	3066.06	1.38263	3066.06	1.08206	3066.06	0.78137
3064.13	1.73841	3064.13	1.38804	3064.13	1.08753	3064.13	0.78708
3062.21	1.7453	3062.21	1.39347	3062.21	1.09292	3062.21	0.79279
3060.28	1.75226	3060.28	1.39884	3060.28	1.09826	3060.28	0.79834
3058.35	1.75932	3058.35	1.4042	3058.35	1.10359	3058.35	0.80373
3056.42	1.76651	3056.42	1.40959	3056.42	1.10898	3056.42	0.809
3054.49	1.77375	3054.49	1.41499	3054.49	1.11436	3054.49	0.81435
3052.56	1.7807	3052.56	1.42023	3052.56	1.11964	3052.56	0.81974
3050.64	1.78722	3050.64	1.42527	3050.64	1.12481	3050.64	0.82484
3048.71	1.79377	3048.71	1.43025	3048.71	1.12997	3048.71	0.82976
3046.78	1.80066	3046.78	1.43523	3046.78	1.13503	3046.78	0.83483
3044.85	1.80756	3044.85	1.44024	3044.85	1.13996	3044.85	0.8399
3042.92	1.81431	3042.92	1.44522	3042.92	1.1448	3042.92	0.84481
3040.99	1.82104	3040.99	1.45025	3040.99	1.14967	3040.99	0.84967
3039.07	1.82784	3039.07	1.45545	3039.07	1.15479	3039.07	0.85448
3037.14	1.83456	3037.14	1.46048	3037.14	1.15988	3037.14	0.85905
3035.21	1.84104	3035.21	1.46515	3035.21	1.16448	3035.21	0.86341
3033.28	1.8475	3033.28	1.46973	3033.28	1.16884	3033.28	0.86791
3031.35	1.85406	3031.35	1.47435	3031.35	1.17339	3031.35	0.87275
3029.42	1.86066	3029.42	1.4791	3029.42	1.17825	3029.42	0.87765
3027.5	1.86718	3027.5	1.48417	3027.5	1.18336	3027.5	0.88218
3025.57	1.87351	3025.57	1.48931	3025.57	1.18829	3025.57	0.88638
3023.64	1.87989	3023.64	1.49422	3023.64	1.19277	3023.64	0.89064
3021.71	1.88648	3021.71	1.49893	3021.71	1.19705	3021.71	0.89499
3019.78	1.89289	3019.78	1.50338	3019.78	1.20133	3019.78	0.89919
3017.85	1.89894	3017.85	1.5077	3017.85	1.20565	3017.85	0.90316
3015.93	1.90487	3015.93	1.51219	3015.93	1.21004	3015.93	0.90696
3014	1.91077	3014	1.51665	3014	1.21431	3014	0.9107
3012.07	1.91649	3012.07	1.52074	3012.07	1.2183	3012.07	0.91454
3010.14	1.92215	3010.14	1.5247	3010.14	1.22217	3010.14	0.91844
3008.21	1.92807	3008.21	1.52881	3008.21	1.22618	3008.21	0.92228
3006.28	1.93397	3006.28	1.53286	3006.28	1.2303	3006.28	0.92604
3004.36	1.93951	3004.36	1.53659	3004.36	1.23425	3004.36	0.92958
3002.43	1.94497	3002.43	1.54028	3002.43	1.23807	3002.43	0.93299
3000.5	1.95063	3000.5	1.54416	3000.5	1.24196	3000.5	0.93647
2998.57	1.95621	2998.57	1.54802	2998.57	1.24569	2998.57	0.93985
2996.64	1.96144	2996.64	1.55156	2996.64	1.249	2996.64	0.94289
2994.71	1.96647	2994.71	1.55488	2994.71	1.2521	2994.71	0.94569
2992.79	1.97163	2992.79	1.55818	2992.79	1.25525	2992.79	0.94834
2990.86	1.97663	2990.86	1.56126	2990.86	1.25819	2990.86	0.95066
2988.93	1.98105	2988.93	1.56402	2988.93	1.26082	2988.93	0.9527
2987	1.9853	2987	1.56671	2987	1.26338	2987	0.9547
2985.07	1.98957	2985.07	1.56924	2985.07	1.26579	2985.07	0.95657
2983.14	1.99345	2983.14	1.57119	2983.14	1.26773	2983.14	0.9579
2981.22	1.99685	2981.22	1.57255	2981.22	1.26911	2981.22	0.95866
2979.29	2.00011	2979.29	1.5737	2979.29	1.27021	2979.29	0.95926
2977.36	2.00328	2977.36	1.57465	2977.36	1.2712	2977.36	0.95967
2975.43	2.00585	2975.43	1.57511	2975.43	1.27173	2975.43	0.95951
2973.5	2.00733	2973.5	1.57492	2973.5	1.2715	2973.5	0.95872
2971.57	2.00774	2971.57	1.57401	2971.57	1.27077	2971.57	0.9575
2969.65	2.00742	2969.65	1.57238	2969.65	1.26982	2969.65	0.95585
2967.72	2.0062	2967.72	1.57022	2967.72	1.26848	2967.72	0.9538
2965.79	2.0037	2965.79	1.56759	2965.79	1.26637	2965.79	0.95141
2963.86	2.00023	2963.86	1.5644	2963.86	1.26359	2963.86	0.9488
2961.93	1.99632	2961.93	1.5608	2961.93	1.2608	2961.93	0.94628
2960	1.99204	2960	1.5569	2960	1.25815	2960	0.94396
2958.08	1.9876	2958.08	1.55289	2958.08	1.2554	2958.08	0.94185
2956.15	1.98384	2956.15	1.54933	2956.15	1.25299	2956.15	0.94043
2954.22	1.98129	2954.22	1.54663	2954.22	1.25147	2954.22	0.94005
2952.29	1.98006	2952.29	1.5449	2952.29	1.25111	2952.29	0.94063
2950.36	1.98065	2950.36	1.54434	2950.36	1.25211	2950.36	0.94236
2948.43	1.98321	2948.43	1.54518	2948.43	1.25415	2948.43	0.94526
2946.51	1.98727	2946.51	1.54739	2946.51	1.25682	2946.51	0.94875
2944.58	1.99243	2944.58	1.55057	2944.58	1.26011	2944.58	0.95238
2942.65	1.99819	2942.65	1.55436	2942.65	1.26405	2942.65	0.95611
2940.72	2.00412	2940.72	1.55856	2940.72	1.26838	2940.72	0.95993
2938.79	2.01017	2938.79	1.56308	2938.79	1.2729	2938.79	0.96376
2936.86	2.01602	2936.86	1.56758	2936.86	1.27726	2936.86	0.96748
2934.94	2.02107	2934.94	1.57159	2934.94	1.28103	2934.94	0.97098
2933.01	2.02529	2933.01	1.57506	2933.01	1.28438	2933.01	0.97411
2931.08	2.02902	2931.08	1.57836	2931.08	1.28773	2931.08	0.97694
2929.15	2.03242	2929.15	1.58152	2929.15	1.29109	2929.15	0.97966
2927.22	2.03542	2927.22	1.58412	2927.22	1.29425	2927.22	0.98215
2925.29	2.03816	2925.29	1.58606	2925.29	1.29709	2925.29	0.98428
2923.37	2.0412	2923.37	1.58781	2923.37	1.29976	2923.37	0.98638
2921.44	2.04484	2921.44	1.58977	2921.44	1.30256	2921.44	0.98872
2919.51	2.04876	2919.51	1.59202	2919.51	1.30551	2919.51	0.99112
2917.58	2.05286	2917.58	1.59466	2917.58	1.30842	2917.58	0.99352
2915.65	2.05735	2915.65	1.59787	2915.65	1.31128	2915.65	0.99608
2913.72	2.06231	2913.72	1.60162	2913.72	1.3143	2913.72	0.99902
2911.8	2.06772	2911.8	1.60573	2911.8	1.31758	2911.8	1.00244
2909.87	2.07341	2909.87	1.61001	2909.87	1.32108	2909.87	1.00609
2907.94	2.07929	2907.94	1.61442	2907.94	1.32482	2907.94	1.00983
2906.01	2.08547	2906.01	1.61902	2906.01	1.32881	2906.01	1.01368
2904.08	2.09183	2904.08	1.62376	2904.08	1.33285	2904.08	1.0175
2902.15	2.09804	2902.15	1.62857	2902.15	1.33669	2902.15	1.02101
2900.23	2.10395	2900.23	1.63344	2900.23	1.34044	2900.23	1.02416
2898.3	2.10953	2898.3	1.63819	2898.3	1.34415	2898.3	1.0271
2896.37	2.11462	2896.37	1.64239	2896.37	1.34762	2896.37	1.02976
2894.44	2.1193	2894.44	1.64614	2894.44	1.35075	2894.44	1.03195
2892.51	2.12369	2892.51	1.64982	2892.51	1.35368	2892.51	1.03391
2890.58	2.12762	2890.58	1.65305	2890.58	1.35633	2890.58	1.03571
2888.66	2.13119	2888.66	1.6555	2888.66	1.35848	2888.66	1.03708
2886.73	2.13472	2886.73	1.65738	2886.73	1.3602	2886.73	1.03806
2884.8	2.13803	2884.8	1.65889	2884.8	1.36161	2884.8	1.03886
2882.87	2.14083	2882.87	1.66021	2882.87	1.36277	2882.87	1.0394
2880.94	2.14328	2880.94	1.66152	2880.94	1.36389	2880.94	1.03968
2879.01	2.14561	2879.01	1.66282	2879.01	1.36496	2879.01	1.03999
2877.09	2.14781	2877.09	1.66391	2877.09	1.36575	2877.09	1.04035
2875.16	2.14998	2875.16	1.66473	2875.16	1.36622	2875.16	1.04058
2873.23	2.15222	2873.23	1.66539	2873.23	1.36669	2873.23	1.04066
2871.3	2.15429	2871.3	1.66583	2871.3	1.36723	2871.3	1.0406
2869.37	2.15602	2869.37	1.66592	2869.37	1.36756	2869.37	1.04048
2867.44	2.1576	2867.44	1.66589	2867.44	1.36767	2867.44	1.04053
2865.52	2.15928	2865.52	1.66603	2865.52	1.36774	2865.52	1.04077
2863.59	2.16094	2863.59	1.66621	2863.59	1.36795	2863.59	1.04099
2861.66	2.16244	2861.66	1.6663	2861.66	1.36841	2861.66	1.04119
2859.73	2.16404	2859.73	1.66654	2859.73	1.36913	2859.73	1.04171
2857.8	2.16599	2857.8	1.66719	2857.8	1.37013	2857.8	1.04274
2855.87	2.16821	2855.87	1.66809	2855.87	1.37144	2855.87	1.04411
2853.95	2.17053	2853.95	1.66902	2853.95	1.373	2853.95	1.0456
2852.02	2.17297	2852.02	1.6701	2852.02	1.37489	2852.02	1.04717
2850.09	2.17547	2850.09	1.6716	2850.09	1.37708	2850.09	1.04887
2848.16	2.17767	2848.16	1.6738	2848.16	1.37925	2848.16	1.05079
2846.23	2.17942	2846.23	1.6767	2846.23	1.38131	2846.23	1.05297
2844.3	2.18099	2844.3	1.67992	2844.3	1.38347	2844.3	1.05536
2842.38	2.18278	2842.38	1.68335	2842.38	1.38602	2842.38	1.05796
2840.45	2.18508	2840.45	1.68718	2840.45	1.38894	2840.45	1.0607
2838.52	2.18763	2838.52	1.69104	2838.52	1.39195	2838.52	1.06328
2836.59	2.18998	2836.59	1.69449	2836.59	1.39493	2836.59	1.0657
2834.66	2.19208	2834.66	1.69777	2834.66	1.39791	2834.66	1.0683
2832.73	2.19396	2832.73	1.70118	2832.73	1.40075	2832.73	1.07094
2830.81	2.19588	2830.81	1.70471	2830.81	1.40338	2830.81	1.07326
2828.88	2.19794	2828.88	1.70819	2828.88	1.40603	2828.88	1.07539
2826.95	2.19982	2826.95	1.71142	2826.95	1.40871	2826.95	1.07762
2825.02	2.20163	2825.02	1.71446	2825.02	1.4112	2825.02	1.07993
2823.09	2.20361	2823.09	1.71749	2823.09	1.41357	2823.09	1.08207
2821.16	2.20552	2821.16	1.72051	2821.16	1.41603	2821.16	1.08394
2819.24	2.20723	2819.24	1.72349	2819.24	1.41858	2819.24	1.08572
2817.31	2.20896	2817.31	1.72636	2817.31	1.42099	2817.31	1.08751
2815.38	2.21079	2815.38	1.72895	2815.38	1.42317	2815.38	1.0893
2813.45	2.2126	2813.45	1.73132	2813.45	1.42524	2813.45	1.09094
2811.52	2.21424	2811.52	1.73368	2811.52	1.42728	2811.52	1.09244
2809.59	2.21586	2809.59	1.73617	2809.59	1.42938	2809.59	1.09409
2807.67	2.21761	2807.67	1.73876	2807.67	1.43154	2807.67	1.09593
2805.74	2.21918	2805.74	1.74117	2805.74	1.43351	2805.74	1.09755
2803.81	2.22052	2803.81	1.74326	2803.81	1.43519	2803.81	1.09886
2801.88	2.22198	2801.88	1.7452	2801.88	1.43671	2801.88	1.10006
2799.95	2.22339	2799.95	1.74704	2799.95	1.43819	2799.95	1.10129
2798.02	2.22452	2798.02	1.74889	2798.02	1.43964	2798.02	1.10253
2796.1	2.22544	2796.1	1.75072	2796.1	1.44099	2796.1	1.1037
2794.17	2.22642	2794.17	1.75229	2794.17	1.44228	2794.17	1.10472
2792.24	2.22765	2792.24	1.75372	2792.24	1.44363	2792.24	1.10564
2790.31	2.22902	2790.31	1.75537	2790.31	1.44512	2790.31	1.10666
2788.38	2.23017	2788.38	1.75715	2788.38	1.44664	2788.38	1.10777
2786.45	2.23095	2786.45	1.75861	2786.45	1.448	2786.45	1.10875
2784.53	2.2316	2784.53	1.75976	2784.53	1.4491	2784.53	1.10959
2782.6	2.23242	2782.6	1.76103	2782.6	1.45014	2782.6	1.11049
2780.67	2.23323	2780.67	1.76245	2780.67	1.45129	2780.67	1.11138
2778.74	2.23391	2778.74	1.76377	2778.74	1.45245	2778.74	1.11218
2776.81	2.23463	2776.81	1.765	2776.81	1.45349	2776.81	1.11301
2774.88	2.2354	2774.88	1.76617	2774.88	1.45451	2774.88	1.11384
2772.96	2.23613	2772.96	1.76727	2772.96	1.4556	2772.96	1.11462
2771.03	2.23682	2771.03	1.76842	2771.03	1.45669	2771.03	1.11545
2769.1	2.23755	2769.1	1.76961	2769.1	1.45775	2769.1	1.11639
2767.17	2.23837	2767.17	1.7707	2767.17	1.45888	2767.17	1.11729
2765.24	2.2391	2765.24	1.77161	2765.24	1.46	2765.24	1.11793
2763.31	2.23961	2763.31	1.77241	2763.31	1.4609	2763.31	1.11842
2761.39	2.24025	2761.39	1.77341	2761.39	1.46176	2761.39	1.1192
2759.46	2.2411	2759.46	1.77455	2759.46	1.46277	2759.46	1.1202
2757.53	2.24168	2757.53	1.77558	2757.53	1.46368	2757.53	1.12099
2755.6	2.24218	2755.6	1.77673	2755.6	1.46453	2755.6	1.12165
2753.67	2.24297	2753.67	1.77809	2753.67	1.46564	2753.67	1.12249
2751.74	2.24378	2751.74	1.77926	2751.74	1.46676	2751.74	1.12332
2749.81	2.24435	2749.81	1.78023	2749.81	1.46759	2749.81	1.1239
2747.89	2.24487	2747.89	1.78122	2747.89	1.46827	2747.89	1.12437
2745.96	2.24537	2745.96	1.78222	2745.96	1.46904	2745.96	1.12503
2744.03	2.24594	2744.03	1.78333	2744.03	1.47007	2744.03	1.12597
2742.1	2.24673	2742.1	1.78461	2742.1	1.47134	2742.1	1.12691
2740.17	2.24767	2740.17	1.78585	2740.17	1.4724	2740.17	1.12767
2738.24	2.24853	2738.24	1.78691	2738.24	1.4731	2738.24	1.1284
2736.32	2.24924	2736.32	1.78784	2736.32	1.47391	2736.32	1.12912
2734.39	2.24982	2734.39	1.78874	2734.39	1.47494	2734.39	1.12973
2732.46	2.25034	2732.46	1.78967	2732.46	1.47592	2732.46	1.13031
2730.53	2.25085	2730.53	1.79065	2730.53	1.47681	2730.53	1.13094
2728.6	2.25136	2728.6	1.79166	2728.6	1.47767	2728.6	1.13161
2726.67	2.25185	2726.67	1.79269	2726.67	1.47846	2726.67	1.13232
2724.75	2.25226	2724.75	1.79365	2724.75	1.47933	2724.75	1.13305
2722.82	2.25272	2722.82	1.79457	2722.82	1.48025	2722.82	1.13369
2720.89	2.25328	2720.89	1.79549	2720.89	1.48109	2720.89	1.13424
2718.96	2.25382	2718.96	1.7964	2718.96	1.48185	2718.96	1.13481
2717.03	2.25425	2717.03	1.79721	2717.03	1.48257	2717.03	1.1354
2715.1	2.25463	2715.1	1.7978	2715.1	1.48323	2715.1	1.13587
2713.18	2.25507	2713.18	1.79841	2713.18	1.48396	2713.18	1.13627
2711.25	2.2556	2711.25	1.79932	2711.25	1.48487	2711.25	1.13679
2709.32	2.25612	2709.32	1.80033	2709.32	1.48576	2709.32	1.13742
2707.39	2.2566	2707.39	1.80122	2707.39	1.48659	2707.39	1.13813
2705.46	2.25709	2705.46	1.80208	2705.46	1.48751	2705.46	1.13887
2703.53	2.25743	2703.53	1.80301	2703.53	1.4884	2703.53	1.1395
2701.61	2.25753	2701.61	1.80393	2701.61	1.48909	2701.61	1.14002
2699.68	2.25757	2699.68	1.80462	2699.68	1.48968	2699.68	1.14048
2697.75	2.25774	2697.75	1.80513	2697.75	1.49026	2697.75	1.14102
2695.82	2.25806	2695.82	1.80577	2695.82	1.49087	2695.82	1.14178
2693.89	2.25852	2693.89	1.80667	2693.89	1.4917	2693.89	1.14262
2691.96	2.25915	2691.96	1.80767	2691.96	1.49272	2691.96	1.14336
2690.04	2.25986	2690.04	1.80864	2690.04	1.49363	2690.04	1.14399
2688.11	2.26041	2688.11	1.80952	2688.11	1.49438	2688.11	1.14458
2686.18	2.26073	2686.18	1.81023	2686.18	1.49513	2686.18	1.1452
2684.25	2.26095	2684.25	1.81085	2684.25	1.49587	2684.25	1.1458
2682.32	2.26112	2682.32	1.81152	2682.32	1.49658	2682.32	1.14633
2680.39	2.26132	2680.39	1.81226	2680.39	1.49734	2680.39	1.14688
2678.47	2.26161	2678.47	1.8131	2678.47	1.49819	2678.47	1.14755
2676.54	2.26198	2676.54	1.81399	2676.54	1.49897	2676.54	1.14828
2674.61	2.26236	2674.61	1.81476	2674.61	1.49962	2674.61	1.14898
2672.68	2.26269	2672.68	1.81531	2672.68	1.5002	2672.68	1.14955
2670.75	2.26297	2670.75	1.81578	2670.75	1.50083	2670.75	1.14996
2668.82	2.26321	2668.82	1.8164	2668.82	1.50158	2668.82	1.15038
2666.9	2.26339	2666.9	1.81722	2666.9	1.50231	2666.9	1.15096
2664.97	2.26351	2664.97	1.81798	2664.97	1.50293	2664.97	1.1516
2663.04	2.26352	2663.04	1.81853	2663.04	1.50346	2663.04	1.15211
2661.11	2.26354	2661.11	1.81905	2661.11	1.50403	2661.11	1.15254
2659.18	2.26364	2659.18	1.81972	2659.18	1.50478	2659.18	1.15301
2657.25	2.2637	2657.25	1.82034	2657.25	1.50544	2657.25	1.15341
2655.33	2.26363	2655.33	1.8208	2655.33	1.50574	2655.33	1.15369
2653.4	2.26361	2653.4	1.82131	2653.4	1.50601	2653.4	1.15411
2651.47	2.26394	2651.47	1.82209	2651.47	1.50672	2651.47	1.15475
2649.54	2.26457	2649.54	1.82309	2649.54	1.50779	2649.54	1.15545
2647.61	2.26506	2647.61	1.82406	2647.61	1.50877	2647.61	1.15623
2645.68	2.26518	2645.68	1.82469	2645.68	1.50945	2645.68	1.15711
2643.76	2.26526	2643.76	1.82507	2643.76	1.50983	2643.76	1.15781
2641.83	2.26564	2641.83	1.82563	2641.83	1.51024	2641.83	1.15825
2639.9	2.26623	2639.9	1.82643	2639.9	1.51099	2639.9	1.15861
2637.97	2.26663	2637.97	1.82716	2637.97	1.51178	2637.97	1.15907
2636.04	2.26673	2636.04	1.82779	2636.04	1.51228	2636.04	1.15962
2634.11	2.26672	2634.11	1.8284	2634.11	1.51275	2634.11	1.16023
2632.19	2.26687	2632.19	1.82902	2632.19	1.51348	2632.19	1.16077
2630.26	2.26717	2630.26	1.82976	2630.26	1.51425	2630.26	1.16123
2628.33	2.26754	2628.33	1.83047	2628.33	1.51487	2628.33	1.16179
2626.4	2.26792	2626.4	1.83093	2626.4	1.51558	2626.4	1.16237
2624.47	2.26825	2624.47	1.83128	2624.47	1.51644	2624.47	1.16293
2622.54	2.26866	2622.54	1.83185	2622.54	1.51715	2622.54	1.1635
2620.62	2.26906	2620.62	1.83258	2620.62	1.51756	2620.62	1.16384
2618.69	2.26903	2618.69	1.83299	2618.69	1.51787	2618.69	1.16394
2616.76	2.26876	2616.76	1.83314	2616.76	1.51831	2616.76	1.16437
2614.83	2.26887	2614.83	1.83378	2614.83	1.51888	2614.83	1.16526
2612.9	2.2693	2612.9	1.83485	2612.9	1.51946	2612.9	1.16607
2610.97	2.26973	2610.97	1.83562	2610.97	1.51993	2610.97	1.16641
2609.05	2.27011	2609.05	1.83618	2609.05	1.52044	2609.05	1.16655
2607.12	2.27046	2607.12	1.83679	2607.12	1.52111	2607.12	1.16693
2605.19	2.27078	2605.19	1.83719	2605.19	1.52169	2605.19	1.16755
2603.26	2.27087	2603.26	1.83724	2603.26	1.52207	2603.26	1.1681
2601.33	2.27075	2601.33	1.83748	2601.33	1.52266	2601.33	1.1686
2599.4	2.2709	2599.4	1.83829	2599.4	1.52347	2599.4	1.1692
2597.48	2.27152	2597.48	1.83909	2597.48	1.52409	2597.48	1.16974
2595.55	2.27211	2595.55	1.83952	2595.55	1.52469	2595.55	1.17025
2593.62	2.2723	2593.62	1.83994	2593.62	1.52556	2593.62	1.17095
2591.69	2.27235	2591.69	1.84051	2591.69	1.52632	2591.69	1.17159
2589.76	2.27236	2589.76	1.84101	2589.76	1.5266	2589.76	1.17184
2587.83	2.27215	2587.83	1.84134	2587.83	1.52682	2587.83	1.17202
2585.91	2.27191	2585.91	1.84171	2585.91	1.52734	2585.91	1.17267
2583.98	2.27217	2583.98	1.84224	2583.98	1.52787	2583.98	1.17364
2582.05	2.27289	2582.05	1.84264	2582.05	1.52818	2582.05	1.17432
2580.12	2.27334	2580.12	1.84275	2580.12	1.52858	2580.12	1.17461
2578.19	2.27331	2578.19	1.84284	2578.19	1.52924	2578.19	1.17491
2576.26	2.27339	2576.26	1.84323	2576.26	1.52976	2576.26	1.17545
2574.34	2.27368	2574.34	1.84398	2574.34	1.52994	2574.34	1.17609
2572.41	2.27357	2572.41	1.84464	2572.41	1.5302	2572.41	1.17663
2570.48	2.27304	2570.48	1.84479	2570.48	1.53062	2570.48	1.17708
2568.55	2.27273	2568.55	1.84483	2568.55	1.53109	2568.55	1.17771
2566.62	2.2727	2566.62	1.8452	2566.62	1.53171	2566.62	1.17826
2564.69	2.2727	2564.69	1.84577	2564.69	1.53237	2564.69	1.17851
2562.77	2.27268	2562.77	1.84639	2562.77	1.53292	2562.77	1.17886
2560.84	2.27245	2560.84	1.84681	2560.84	1.53323	2560.84	1.17912
2558.91	2.27208	2558.91	1.84682	2558.91	1.53333	2558.91	1.17895
2556.98	2.27196	2556.98	1.84654	2556.98	1.53333	2556.98	1.17893
2555.05	2.27193	2555.05	1.84644	2555.05	1.53342	2555.05	1.17937
2553.12	2.27165	2553.12	1.84683	2553.12	1.53388	2553.12	1.17983
2551.2	2.27143	2551.2	1.84739	2551.2	1.53443	2551.2	1.1801
2549.27	2.27161	2549.27	1.84769	2549.27	1.53473	2549.27	1.18045
2547.34	2.27167	2547.34	1.84783	2547.34	1.53491	2547.34	1.18087
2545.41	2.27135	2545.41	1.84791	2545.41	1.53503	2545.41	1.18115
2543.48	2.27126	2543.48	1.84785	2543.48	1.535	2543.48	1.18136
2541.55	2.27147	2541.55	1.8479	2541.55	1.53504	2541.55	1.18164
2539.63	2.27168	2539.63	1.84828	2539.63	1.53555	2539.63	1.18192
2537.7	2.27184	2537.7	1.84865	2537.7	1.53632	2537.7	1.1823
2535.77	2.27191	2535.77	1.84883	2535.77	1.53656	2535.77	1.18274
2533.84	2.27188	2533.84	1.84901	2533.84	1.5363	2533.84	1.1829
2531.91	2.27169	2531.91	1.84914	2531.91	1.53639	2531.91	1.18288
2529.98	2.27144	2529.98	1.84902	2529.98	1.53676	2529.98	1.18301
2528.06	2.27132	2528.06	1.84887	2528.06	1.537	2528.06	1.18337
2526.13	2.27139	2526.13	1.84908	2526.13	1.5373	2526.13	1.18391
2524.2	2.27141	2524.2	1.84966	2524.2	1.53756	2524.2	1.18428
2522.27	2.27127	2522.27	1.85	2522.27	1.53752	2522.27	1.18438
2520.34	2.27092	2520.34	1.84974	2520.34	1.53749	2520.34	1.18447
2518.41	2.27043	2518.41	1.84937	2518.41	1.53777	2518.41	1.18472
2516.49	2.27031	2516.49	1.84942	2516.49	1.53825	2516.49	1.18518
2514.56	2.2708	2514.56	1.84988	2514.56	1.53882	2514.56	1.18564
2512.63	2.27133	2512.63	1.85039	2512.63	1.53932	2512.63	1.1858
2510.7	2.27151	2510.7	1.85051	2510.7	1.53957	2510.7	1.18575
2508.77	2.27134	2508.77	1.85031	2508.77	1.53963	2508.77	1.18572
2506.84	2.27097	2506.84	1.85032	2506.84	1.53964	2506.84	1.18565
2504.92	2.27072	2504.92	1.85058	2504.92	1.53965	2504.92	1.18561
2502.99	2.27049	2502.99	1.85057	2502.99	1.53971	2502.99	1.18589
2501.06	2.27001	2501.06	1.85039	2501.06	1.53967	2501.06	1.18639
2499.13	2.26955	2499.13	1.85061	2499.13	1.53954	2499.13	1.18683
2497.2	2.26928	2497.2	1.8508	2497.2	1.53953	2497.2	1.18693
2495.27	2.2692	2495.27	1.85066	2495.27	1.53989	2495.27	1.18687
2493.35	2.2692	2493.35	1.85046	2493.35	1.54034	2493.35	1.18688
2491.42	2.26889	2491.42	1.85018	2491.42	1.54023	2491.42	1.18669
2489.49	2.26861	2489.49	1.85029	2489.49	1.53996	2489.49	1.1864
2487.56	2.26874	2487.56	1.85106	2487.56	1.54032	2487.56	1.18647
2485.63	2.26885	2485.63	1.85168	2485.63	1.54089	2485.63	1.18686
2483.7	2.2688	2483.7	1.85174	2483.7	1.54097	2483.7	1.1873
2481.78	2.26878	2481.78	1.8517	2481.78	1.54074	2481.78	1.18753
2479.85	2.26867	2479.85	1.85175	2479.85	1.54075	2479.85	1.18744
2477.92	2.26832	2477.92	1.85168	2477.92	1.541	2477.92	1.18726
2475.99	2.26818	2475.99	1.85179	2475.99	1.54113	2475.99	1.18734
2474.06	2.26846	2474.06	1.85237	2474.06	1.54118	2474.06	1.18776
2472.13	2.26856	2472.13	1.8527	2472.13	1.54129	2472.13	1.18813
2470.21	2.26822	2470.21	1.85248	2470.21	1.54147	2470.21	1.1882
2468.28	2.26779	2468.28	1.8522	2468.28	1.54146	2468.28	1.18808
2466.35	2.26747	2466.35	1.85208	2466.35	1.54119	2466.35	1.18787
2464.42	2.26745	2464.42	1.85198	2464.42	1.54079	2464.42	1.1876
2462.49	2.26778	2462.49	1.85171	2462.49	1.54057	2462.49	1.18742
2460.56	2.26804	2460.56	1.85146	2460.56	1.54086	2460.56	1.1877
2458.64	2.2678	2458.64	1.85146	2458.64	1.54138	2458.64	1.18816
2456.71	2.2673	2456.71	1.85159	2456.71	1.54163	2456.71	1.18826
2454.78	2.26692	2454.78	1.8516	2454.78	1.54158	2454.78	1.18798
2452.85	2.26657	2452.85	1.85133	2452.85	1.54124	2452.85	1.18756
2450.92	2.26598	2450.92	1.85081	2450.92	1.54067	2450.92	1.18712
2448.99	2.26534	2448.99	1.85044	2448.99	1.5403	2448.99	1.18695
2447.07	2.26531	2447.07	1.8506	2447.07	1.5406	2447.07	1.18728
2445.14	2.26575	2445.14	1.85101	2445.14	1.54121	2445.14	1.18778
2443.21	2.26561	2443.21	1.85106	2443.21	1.54125	2443.21	1.18788
2441.28	2.26491	2441.28	1.8507	2441.28	1.54086	2441.28	1.18769
2439.35	2.26464	2439.35	1.85038	2439.35	1.54091	2439.35	1.1876
2437.42	2.2648	2437.42	1.85037	2437.42	1.54128	2437.42	1.18765
2435.5	2.26484	2435.5	1.85048	2435.5	1.54123	2435.5	1.1876
2433.57	2.2648	2433.57	1.85051	2433.57	1.54094	2433.57	1.18735
2431.64	2.26458	2431.64	1.8503	2431.64	1.5409	2431.64	1.18698
2429.71	2.26417	2429.71	1.84993	2429.71	1.54085	2429.71	1.18652
2427.78	2.26384	2427.78	1.84962	2427.78	1.54045	2427.78	1.1859
2425.85	2.26359	2425.85	1.84952	2425.85	1.54013	2425.85	1.18545
2423.93	2.26346	2423.93	1.8498	2423.93	1.5403	2423.93	1.18564
2422	2.26341	2422	1.85021	2422	1.54048	2422	1.18605
2420.07	2.26308	2420.07	1.85019	2420.07	1.54017	2420.07	1.18589
2418.14	2.2625	2418.14	1.8497	2418.14	1.53967	2418.14	1.18528
2416.21	2.26202	2416.21	1.84912	2416.21	1.53935	2416.21	1.18479
2414.28	2.26187	2414.28	1.84872	2414.28	1.5392	2414.28	1.18451
2412.36	2.262	2412.36	1.84863	2412.36	1.53903	2412.36	1.18434
2410.43	2.26196	2410.43	1.84858	2410.43	1.53869	2410.43	1.18417
2408.5	2.2617	2408.5	1.84845	2408.5	1.53831	2408.5	1.18388
2406.57	2.26155	2406.57	1.84861	2406.57	1.53824	2406.57	1.18358
2404.64	2.26139	2404.64	1.84891	2404.64	1.53839	2404.64	1.18337
2402.71	2.26116	2402.71	1.84895	2402.71	1.53847	2402.71	1.18322
2400.79	2.26107	2400.79	1.84869	2400.79	1.53852	2400.79	1.18305
2398.86	2.26101	2398.86	1.84837	2398.86	1.5385	2398.86	1.18279
2396.93	2.26066	2396.93	1.848	2396.93	1.53822	2396.93	1.18239
2395	2.26011	2395	1.8474	2395	1.53768	2395	1.18195
2393.07	2.25978	2393.07	1.84696	2393.07	1.53736	2393.07	1.18186
2391.14	2.25951	2391.14	1.84705	2391.14	1.53739	2391.14	1.18195
2389.22	2.25896	2389.22	1.8471	2389.22	1.53719	2389.22	1.18157
2387.29	2.25854	2387.29	1.84672	2387.29	1.53673	2387.29	1.18084
2385.36	2.2586	2385.36	1.84631	2385.36	1.53642	2385.36	1.18031
2383.43	2.25862	2383.43	1.84617	2383.43	1.53595	2383.43	1.1799
2381.5	2.25831	2381.5	1.8462	2381.5	1.53483	2381.5	1.17915
2379.57	2.2579	2379.57	1.84635	2379.57	1.53334	2379.57	1.17799
2377.65	2.25746	2377.65	1.84639	2377.65	1.53185	2377.65	1.17657
2375.72	2.25697	2375.72	1.84622	2375.72	1.53057	2375.72	1.17496
2373.79	2.2565	2373.79	1.84606	2373.79	1.52946	2373.79	1.17348
2371.86	2.25602	2371.86	1.84567	2371.86	1.52829	2371.86	1.17235
2369.93	2.25542	2369.93	1.84492	2369.93	1.52717	2369.93	1.17139
2368	2.25486	2368	1.84443	2368	1.52653	2368	1.17059
2366.08	2.25449	2366.08	1.84439	2366.08	1.52622	2366.08	1.17008
2364.15	2.25421	2364.15	1.84441	2364.15	1.52584	2364.15	1.16972
2362.22	2.2539	2362.22	1.84426	2362.22	1.52532	2362.22	1.16923
2360.29	2.25352	2360.29	1.84392	2360.29	1.52468	2360.29	1.1686
2358.36	2.25301	2358.36	1.84345	2358.36	1.52395	2358.36	1.16793
2356.43	2.25238	2356.43	1.84292	2356.43	1.52331	2356.43	1.16727
2354.5	2.25205	2354.5	1.84244	2354.5	1.52297	2354.5	1.16682
2352.58	2.25218	2352.58	1.84209	2352.58	1.52333	2352.58	1.16697
2350.65	2.25225	2350.65	1.8417	2350.65	1.5243	2350.65	1.16771
2348.72	2.25187	2348.72	1.84127	2348.72	1.52467	2348.72	1.16792
2346.79	2.25114	2346.79	1.84094	2346.79	1.52378	2346.79	1.16698
2344.86	2.25051	2344.86	1.84075	2344.86	1.52263	2344.86	1.16582
2342.93	2.25024	2342.93	1.84069	2342.93	1.52226	2342.93	1.16535
2341.01	2.25007	2341.01	1.84059	2341.01	1.52236	2341.01	1.16539
2339.08	2.2497	2339.08	1.84019	2339.08	1.52233	2339.08	1.16542
2337.15	2.24928	2337.15	1.83966	2337.15	1.52224	2337.15	1.16525
2335.22	2.2491	2335.22	1.83927	2335.22	1.52225	2335.22	1.16499
2333.29	2.249	2333.29	1.839	2333.29	1.52217	2333.29	1.16461
2331.36	2.24863	2331.36	1.83878	2331.36	1.52191	2331.36	1.16407
2329.44	2.24805	2329.44	1.83856	2329.44	1.52154	2329.44	1.16354
2327.51	2.2472	2327.51	1.83799	2327.51	1.52086	2327.51	1.16292
2325.58	2.24589	2325.58	1.83681	2325.58	1.51963	2325.58	1.16199
2323.65	2.2447	2323.65	1.83569	2323.65	1.51859	2323.65	1.16112
2321.72	2.24451	2321.72	1.83542	2321.72	1.5187	2321.72	1.1609
2319.79	2.24494	2319.79	1.83567	2319.79	1.51956	2319.79	1.16116
2317.87	2.24504	2317.87	1.83565	2317.87	1.52003	2317.87	1.16118
2315.94	2.24466	2315.94	1.83541	2315.94	1.52002	2315.94	1.16088
2314.01	2.24432	2314.01	1.83528	2314.01	1.52008	2314.01	1.1608
2312.08	2.24429	2312.08	1.83506	2312.08	1.52028	2312.08	1.16111
2310.15	2.24428	2310.15	1.83453	2310.15	1.5203	2310.15	1.16131
2308.22	2.24413	2308.22	1.83396	2308.22	1.5203	2308.22	1.16114
2306.3	2.24391	2306.3	1.83353	2306.3	1.52055	2306.3	1.16105
2304.37	2.24358	2304.37	1.83315	2304.37	1.52091	2304.37	1.16125
2302.44	2.24314	2302.44	1.8329	2302.44	1.52115	2302.44	1.16133
2300.51	2.24264	2300.51	1.83283	2300.51	1.52136	2300.51	1.16106
2298.58	2.2421	2298.58	1.83269	2298.58	1.52148	2298.58	1.16078
2296.65	2.2417	2296.65	1.83233	2296.65	1.52128	2296.65	1.16076
2294.73	2.24148	2294.73	1.83185	2294.73	1.52085	2294.73	1.1608
2292.8	2.24098	2292.8	1.8313	2292.8	1.52028	2292.8	1.1607
2290.87	2.24014	2290.87	1.831	2290.87	1.51982	2290.87	1.16054
2288.94	2.23954	2288.94	1.83096	2288.94	1.51984	2288.94	1.16024
2287.01	2.23925	2287.01	1.8306	2287.01	1.51997	2287.01	1.15964
2285.08	2.23917	2285.08	1.83004	2285.08	1.5199	2285.08	1.15905
2283.16	2.23923	2283.16	1.82964	2283.16	1.51959	2283.16	1.15856
2281.23	2.23882	2281.23	1.82919	2281.23	1.5189	2281.23	1.15791
2279.3	2.23814	2279.3	1.82878	2279.3	1.5182	2279.3	1.15735
2277.37	2.2379	2277.37	1.82846	2277.37	1.51762	2277.37	1.15698
2275.44	2.23781	2275.44	1.8283	2275.44	1.51735	2275.44	1.15656
2273.51	2.23742	2273.51	1.82874	2273.51	1.51795	2273.51	1.15617
2271.59	2.23702	2271.59	1.82912	2271.59	1.51877	2271.59	1.15612
2269.66	2.23683	2269.66	1.82843	2269.66	1.51878	2269.66	1.15638
2267.73	2.23696	2267.73	1.8276	2267.73	1.51831	2267.73	1.15639
2265.8	2.23713	2265.8	1.82759	2265.8	1.5177	2265.8	1.15605
2263.87	2.23646	2263.87	1.82765	2263.87	1.51699	2263.87	1.15587
2261.94	2.23508	2261.94	1.82734	2261.94	1.51651	2261.94	1.15587
2260.02	2.23396	2260.02	1.82683	2260.02	1.5162	2260.02	1.15527
2258.09	2.23324	2258.09	1.82594	2258.09	1.51566	2258.09	1.15365
2256.16	2.23282	2256.16	1.82501	2256.16	1.51516	2256.16	1.15205
2254.23	2.23279	2254.23	1.82479	2254.23	1.51513	2254.23	1.15139
2252.3	2.23293	2252.3	1.82496	2252.3	1.51521	2252.3	1.15133
2250.37	2.23284	2250.37	1.82467	2250.37	1.51496	2250.37	1.1514
2248.45	2.2322	2248.45	1.82418	2248.45	1.51456	2248.45	1.15153
2246.52	2.23156	2246.52	1.82404	2246.52	1.5143	2246.52	1.15171
2244.59	2.23125	2244.59	1.82409	2244.59	1.51407	2244.59	1.15168
2242.66	2.23045	2242.66	1.82409	2242.66	1.51383	2242.66	1.15115
2240.73	2.22931	2240.73	1.82386	2240.73	1.51366	2240.73	1.15002
2238.8	2.22865	2238.8	1.8231	2238.8	1.51296	2238.8	1.14831
2236.88	2.22853	2236.88	1.82247	2236.88	1.51194	2236.88	1.14715
2234.95	2.2289	2234.95	1.82293	2234.95	1.51189	2234.95	1.14778
2233.02	2.22877	2233.02	1.82361	2233.02	1.51226	2233.02	1.14885
2231.09	2.22736	2231.09	1.82318	2231.09	1.51164	2231.09	1.1482
2229.16	2.22643	2229.16	1.82222	2229.16	1.51077	2229.16	1.14677
2227.23	2.22723	2227.23	1.82133	2227.23	1.51099	2227.23	1.14643
2225.31	2.22795	2225.31	1.8203	2225.31	1.51176	2225.31	1.14671
2223.38	2.227	2223.38	1.81986	2223.38	1.5117	2223.38	1.1465
2221.45	2.22531	2221.45	1.82	2221.45	1.5109	2221.45	1.14567
2219.52	2.22461	2219.52	1.81991	2219.52	1.51048	2219.52	1.14515
2217.59	2.22514	2217.59	1.82008	2217.59	1.5104	2217.59	1.1459
2215.66	2.2249	2215.66	1.82002	2215.66	1.50978	2215.66	1.1466
2213.74	2.22324	2213.74	1.8187	2213.74	1.5087	2213.74	1.14541
2211.81	2.22213	2211.81	1.81754	2211.81	1.50821	2211.81	1.14334
2209.88	2.22211	2209.88	1.81707	2209.88	1.50848	2209.88	1.14204
2207.95	2.22227	2207.95	1.81619	2207.95	1.50852	2207.95	1.14132
2206.02	2.22251	2206.02	1.81539	2206.02	1.50804	2206.02	1.14082
2204.09	2.22244	2204.09	1.81566	2204.09	1.50789	2204.09	1.14114
2202.17	2.22149	2202.17	1.81673	2202.17	1.50825	2202.17	1.1421
2200.24	2.22072	2200.24	1.81766	2200.24	1.50847	2200.24	1.14266
2198.31	2.22135	2198.31	1.81801	2198.31	1.50829	2198.31	1.14272
2196.38	2.22164	2196.38	1.81729	2196.38	1.5079	2196.38	1.1423
2194.45	2.21983	2194.45	1.81541	2194.45	1.50718	2194.45	1.14114
2192.52	2.21799	2192.52	1.81443	2192.52	1.50589	2192.52	1.14022
2190.6	2.21797	2190.6	1.81518	2190.6	1.50461	2190.6	1.14011
2188.67	2.21862	2188.67	1.81626	2188.67	1.50503	2188.67	1.1402
2186.74	2.21918	2186.74	1.8171	2186.74	1.50743	2186.74	1.14036
2184.81	2.21968	2184.81	1.81693	2184.81	1.50896	2184.81	1.14024
2182.88	2.22028	2182.88	1.81577	2182.88	1.50824	2182.88	1.1398
2180.95	2.22039	2180.95	1.81536	2180.95	1.50721	2180.95	1.13945
2179.03	2.21802	2179.03	1.81529	2179.03	1.5065	2179.03	1.13826
2177.1	2.21492	2177.1	1.81439	2177.1	1.5058	2177.1	1.13652
2175.17	2.2149	2175.17	1.81369	2175.17	1.50537	2175.17	1.1362
2173.24	2.21652	2173.24	1.81445	2173.24	1.50512	2173.24	1.13731
2171.31	2.21675	2171.31	1.81625	2171.31	1.50533	2171.31	1.13858
2169.38	2.21608	2169.38	1.81654	2169.38	1.50525	2169.38	1.13888
2167.46	2.21539	2167.46	1.81375	2167.46	1.50377	2167.46	1.13743
2165.53	2.21428	2165.53	1.81064	2165.53	1.50241	2165.53	1.13497
2163.6	2.21388	2163.6	1.81048	2163.6	1.50254	2163.6	1.13298
2161.67	2.21531	2161.67	1.81269	2161.67	1.50347	2161.67	1.13282
2159.74	2.21672	2159.74	1.81476	2159.74	1.5045	2159.74	1.13487
2157.81	2.21714	2157.81	1.81613	2157.81	1.50584	2157.81	1.13688
2155.89	2.21727	2155.89	1.81707	2155.89	1.50702	2155.89	1.13668
2153.96	2.2161	2153.96	1.81619	2153.96	1.5066	2153.96	1.13517
2152.03	2.21374	2152.03	1.81376	2152.03	1.50495	2152.03	1.13436
2150.1	2.21209	2150.1	1.81187	2150.1	1.50397	2150.1	1.1344
2148.17	2.21172	2148.17	1.81118	2148.17	1.50456	2148.17	1.13416
2146.24	2.21229	2146.24	1.81117	2146.24	1.50573	2146.24	1.13381
2144.32	2.21379	2144.32	1.81159	2144.32	1.50619	2144.32	1.13376
2142.39	2.21531	2142.39	1.81229	2142.39	1.50589	2142.39	1.13362
2140.46	2.21528	2140.46	1.81254	2140.46	1.50535	2140.46	1.13304
2138.53	2.2138	2138.53	1.81189	2138.53	1.50492	2138.53	1.13261
2136.6	2.21312	2136.6	1.81155	2136.6	1.50494	2136.6	1.13324
2134.67	2.21399	2134.67	1.81215	2134.67	1.50537	2134.67	1.13434
2132.75	2.2148	2132.75	1.81273	2132.75	1.50573	2132.75	1.1352
2130.82	2.21492	2130.82	1.81278	2130.82	1.50581	2130.82	1.13557
2128.89	2.21444	2128.89	1.81229	2128.89	1.50536	2128.89	1.13471
2126.96	2.21362	2126.96	1.81134	2126.96	1.50423	2126.96	1.1331
2125.03	2.21325	2125.03	1.81075	2125.03	1.50282	2125.03	1.13198
2123.1	2.21332	2123.1	1.81091	2123.1	1.50163	2123.1	1.13158
2121.18	2.21303	2121.18	1.81109	2121.18	1.50064	2121.18	1.13158
2119.25	2.21224	2119.25	1.81104	2119.25	1.50023	2119.25	1.13165
2117.32	2.21176	2117.32	1.81116	2117.32	1.50115	2117.32	1.1318
2115.39	2.21205	2115.39	1.81135	2115.39	1.5024	2115.39	1.13204
2113.46	2.2128	2113.46	1.81133	2113.46	1.50257	2113.46	1.13212
2111.53	2.21371	2111.53	1.81126	2111.53	1.50237	2111.53	1.13203
2109.61	2.21445	2109.61	1.81165	2109.61	1.50272	2109.61	1.13198
2107.68	2.21455	2107.68	1.81234	2107.68	1.50298	2107.68	1.13212
2105.75	2.21422	2105.75	1.81234	2105.75	1.50276	2105.75	1.13209
2103.82	2.21439	2103.82	1.81171	2103.82	1.50297	2103.82	1.13175
2101.89	2.21501	2101.89	1.81161	2101.89	1.50373	2101.89	1.13176
2099.96	2.21554	2099.96	1.81257	2099.96	1.50402	2099.96	1.13234
2098.04	2.21596	2098.04	1.81388	2098.04	1.50366	2098.04	1.13256
2096.11	2.21575	2096.11	1.81443	2096.11	1.50328	2096.11	1.13181
2094.18	2.21526	2094.18	1.81429	2094.18	1.50334	2094.18	1.13111
2092.25	2.21577	2092.25	1.81445	2092.25	1.50364	2092.25	1.13113
2090.32	2.21673	2090.32	1.81479	2090.32	1.50376	2090.32	1.13135
2088.39	2.21695	2088.39	1.8146	2088.39	1.50375	2088.39	1.13143
2086.47	2.21689	2086.47	1.81403	2086.47	1.50386	2086.47	1.13135
2084.54	2.21745	2084.54	1.8137	2084.54	1.50435	2084.54	1.13119
2082.61	2.21814	2082.61	1.81404	2082.61	1.50504	2082.61	1.131
2080.68	2.21841	2080.68	1.81525	2080.68	1.5056	2080.68	1.13105
2078.75	2.21878	2078.75	1.81663	2078.75	1.5059	2078.75	1.13171
2076.82	2.21949	2076.82	1.81698	2076.82	1.50591	2076.82	1.1328
2074.9	2.22006	2074.9	1.8167	2074.9	1.50584	2074.9	1.13414
2072.97	2.22053	2072.97	1.81723	2072.97	1.50609	2072.97	1.13546
2071.04	2.22164	2071.04	1.81866	2071.04	1.50704	2071.04	1.13601
2069.11	2.2231	2069.11	1.82	2069.11	1.50811	2069.11	1.13592
2067.18	2.22381	2067.18	1.82062	2067.18	1.50814	2067.18	1.13574
2065.25	2.22373	2065.25	1.82049	2065.25	1.50793	2065.25	1.13537
2063.33	2.22338	2063.33	1.81981	2063.33	1.50849	2063.33	1.13499
2061.4	2.22333	2061.4	1.81943	2061.4	1.5092	2061.4	1.13534
2059.47	2.2247	2059.47	1.82067	2059.47	1.51019	2059.47	1.1366
2057.54	2.22691	2057.54	1.82266	2057.54	1.51186	2057.54	1.13804
2055.61	2.22774	2055.61	1.82299	2055.61	1.51307	2055.61	1.13887
2053.68	2.22689	2053.68	1.82197	2053.68	1.51288	2053.68	1.13904
2051.76	2.22562	2051.76	1.82156	2051.76	1.51178	2051.76	1.13846
2049.83	2.22495	2049.83	1.82229	2049.83	1.51128	2049.83	1.13716
2047.9	2.22524	2047.9	1.82358	2047.9	1.51219	2047.9	1.13651
2045.97	2.2259	2045.97	1.82503	2045.97	1.51367	2045.97	1.13759
2044.04	2.22701	2044.04	1.82721	2044.04	1.51538	2044.04	1.13981
2042.11	2.22927	2042.11	1.82942	2042.11	1.51682	2042.11	1.14179
2040.19	2.23194	2040.19	1.83029	2040.19	1.51706	2040.19	1.14303
2038.26	2.23376	2038.26	1.83105	2038.26	1.51712	2038.26	1.14475
2036.33	2.23506	2036.33	1.83304	2036.33	1.51873	2036.33	1.14767
2034.4	2.23613	2034.4	1.83413	2034.4	1.5211	2034.4	1.14988
2032.47	2.23517	2032.47	1.83165	2032.47	1.52157	2032.47	1.14898
2030.54	2.23285	2030.54	1.82814	2030.54	1.52081	2030.54	1.14668
2028.62	2.23218	2028.62	1.82756	2028.62	1.52062	2028.62	1.14527
2026.69	2.23308	2026.69	1.82879	2026.69	1.52029	2026.69	1.14426
2024.76	2.23478	2024.76	1.83015	2024.76	1.52057	2024.76	1.14457
2022.83	2.23675	2022.83	1.83216	2022.83	1.52263	2022.83	1.14688
2020.9	2.23812	2020.9	1.8344	2020.9	1.52515	2020.9	1.14911
2018.97	2.23941	2018.97	1.83573	2018.97	1.52718	2018.97	1.15037
2017.05	2.24083	2017.05	1.83562	2017.05	1.52853	2017.05	1.15123
2015.12	2.24161	2015.12	1.83438	2015.12	1.52888	2015.12	1.15098
2013.19	2.24192	2013.19	1.8333	2013.19	1.52855	2013.19	1.14979
2011.26	2.24253	2011.26	1.83412	2011.26	1.52875	2011.26	1.15036
2009.33	2.2431	2009.33	1.83653	2009.33	1.53009	2009.33	1.15319
2007.4	2.24316	2007.4	1.83834	2007.4	1.53139	2007.4	1.15561
2005.48	2.24329	2005.48	1.839	2005.48	1.53202	2005.48	1.15639
2003.55	2.24345	2003.55	1.83885	2003.55	1.5328	2003.55	1.15629
2001.62	2.24363	2001.62	1.83817	2001.62	1.53351	2001.62	1.15647
1999.69	2.24466	1999.69	1.83781	1999.69	1.53388	1999.69	1.15755
1997.76	2.24568	1997.76	1.83794	1997.76	1.53397	1997.76	1.15865
1995.83	2.24561	1995.83	1.83868	1995.83	1.53359	1995.83	1.15892
1993.91	2.24532	1993.91	1.84026	1993.91	1.53384	1993.91	1.15946
1991.98	2.24544	1991.98	1.84142	1991.98	1.53527	1991.98	1.16136
1990.05	2.24609	1990.05	1.84154	1990.05	1.53637	1990.05	1.16357
1988.12	2.24715	1988.12	1.84195	1988.12	1.53706	1988.12	1.16409
1986.19	2.24803	1986.19	1.84268	1986.19	1.5381	1986.19	1.16251
1984.26	2.24862	1984.26	1.84265	1984.26	1.53839	1984.26	1.16089
1982.34	2.24906	1982.34	1.84227	1982.34	1.5373	1982.34	1.16087
1980.41	2.24934	1980.41	1.84223	1980.41	1.53633	1980.41	1.1615
1978.48	2.24941	1978.48	1.8424	1978.48	1.53696	1978.48	1.16291
1976.55	2.25013	1976.55	1.84344	1976.55	1.53898	1976.55	1.166
1974.62	2.2525	1974.62	1.84586	1974.62	1.54091	1974.62	1.16867
1972.69	2.25506	1972.69	1.84821	1972.69	1.54257	1972.69	1.16995
1970.77	2.2561	1970.77	1.84946	1970.77	1.54444	1970.77	1.17078
1968.84	2.25551	1968.84	1.84958	1968.84	1.54546	1968.84	1.17061
1966.91	2.25391	1966.91	1.8485	1966.91	1.54506	1966.91	1.16983
1964.98	2.25197	1964.98	1.84715	1964.98	1.54411	1964.98	1.1697
1963.05	2.25074	1963.05	1.84651	1963.05	1.54391	1963.05	1.16983
1961.12	2.25162	1961.12	1.84648	1961.12	1.54555	1961.12	1.16993
1959.19	2.25396	1959.19	1.84684	1959.19	1.5485	1959.19	1.17088
1957.27	2.25545	1957.27	1.84738	1957.27	1.55016	1957.27	1.17262
1955.34	2.25523	1955.34	1.84782	1955.34	1.54927	1955.34	1.17357
1953.41	2.25444	1953.41	1.84806	1953.41	1.54783	1953.41	1.17344
1951.48	2.25442	1951.48	1.8482	1951.48	1.54745	1951.48	1.17374
1949.55	2.25506	1949.55	1.84858	1949.55	1.5475	1949.55	1.17478
1947.62	2.25541	1947.62	1.84906	1947.62	1.5476	1947.62	1.1753
1945.7	2.25507	1945.7	1.84948	1945.7	1.54776	1945.7	1.17517
1943.77	2.25451	1943.77	1.84964	1943.77	1.54747	1943.77	1.17507
1941.84	2.25466	1941.84	1.84921	1941.84	1.54733	1941.84	1.17523
1939.91	2.25592	1939.91	1.84894	1939.91	1.54833	1939.91	1.17612
1937.98	2.25763	1937.98	1.84928	1937.98	1.54977	1937.98	1.17737
1936.05	2.25845	1936.05	1.84942	1936.05	1.55059	1936.05	1.17772
1934.13	2.25795	1934.13	1.84976	1934.13	1.55099	1934.13	1.17724
1932.2	2.25714	1932.2	1.851	1932.2	1.55163	1932.2	1.17717
1930.27	2.25707	1930.27	1.85206	1930.27	1.55254	1930.27	1.178
1928.34	2.25785	1928.34	1.852	1928.34	1.5532	1928.34	1.17896
1926.41	2.25846	1926.41	1.85148	1926.41	1.55313	1926.41	1.17929
1924.48	2.25806	1924.48	1.8513	1924.48	1.55252	1924.48	1.1789
1922.56	2.25737	1922.56	1.85141	1922.56	1.55237	1922.56	1.1784
1920.63	2.2571	1920.63	1.85157	1920.63	1.55278	1920.63	1.17856
1918.7	2.25697	1918.7	1.85183	1918.7	1.55292	1918.7	1.17933
1916.77	2.25704	1916.77	1.85198	1916.77	1.55284	1916.77	1.18045
1914.84	2.25744	1914.84	1.85172	1914.84	1.55309	1914.84	1.18153
1912.91	2.25767	1912.91	1.85132	1912.91	1.55362	1912.91	1.18186
1910.99	2.25769	1910.99	1.85137	1910.99	1.55401	1910.99	1.18141
1909.06	2.25795	1909.06	1.85189	1909.06	1.55407	1909.06	1.18098
1907.13	2.25814	1907.13	1.85219	1907.13	1.5541	1907.13	1.18109
1905.2	2.25792	1905.2	1.85167	1905.2	1.55422	1905.2	1.18148
1903.27	2.25781	1903.27	1.85089	1903.27	1.55458	1903.27	1.18182
1901.34	2.2582	1901.34	1.85088	1901.34	1.55543	1901.34	1.18231
1899.42	2.25865	1899.42	1.85159	1899.42	1.55636	1899.42	1.18304
1897.49	2.25858	1897.49	1.85241	1897.49	1.55677	1897.49	1.18349
1895.56	2.25823	1895.56	1.85294	1895.56	1.55673	1895.56	1.18347
1893.63	2.25817	1893.63	1.8529	1893.63	1.55654	1893.63	1.18341
1891.7	2.25801	1891.7	1.8526	1891.7	1.55602	1891.7	1.18326
1889.77	2.25759	1889.77	1.85265	1889.77	1.55553	1889.77	1.18302
1887.85	2.25758	1887.85	1.853	1887.85	1.55594	1887.85	1.1834
1885.92	2.25799	1885.92	1.85335	1885.92	1.55681	1885.92	1.18424
1883.99	2.25848	1883.99	1.85367	1883.99	1.55745	1883.99	1.18508
1882.06	2.25876	1882.06	1.85368	1882.06	1.5579	1882.06	1.18559
1880.13	2.25862	1880.13	1.85328	1880.13	1.55806	1880.13	1.18554
1878.2	2.25848	1878.2	1.85292	1878.2	1.55801	1878.2	1.18542
1876.28	2.25867	1876.28	1.85299	1876.28	1.55799	1876.28	1.18555
1874.35	2.25882	1874.35	1.85344	1874.35	1.55805	1874.35	1.18564
1872.42	2.25853	1872.42	1.85382	1872.42	1.5579	1872.42	1.18523
1870.49	2.25782	1870.49	1.85379	1870.49	1.55704	1870.49	1.18414
1868.56	2.25736	1868.56	1.85359	1868.56	1.55624	1868.56	1.18334
1866.63	2.25747	1866.63	1.85341	1866.63	1.55676	1866.63	1.18376
1864.71	2.25763	1864.71	1.85324	1864.71	1.5579	1864.71	1.18477
1862.78	2.25758	1862.78	1.85324	1862.78	1.55844	1862.78	1.18543
1860.85	2.25748	1860.85	1.85338	1860.85	1.55859	1860.85	1.18563
1858.92	2.25717	1858.92	1.85342	1858.92	1.55868	1858.92	1.18553
1856.99	2.25669	1856.99	1.85329	1856.99	1.55861	1856.99	1.18548
1855.06	2.25649	1855.06	1.853	1855.06	1.55849	1855.06	1.18561
1853.14	2.25657	1853.14	1.85265	1853.14	1.5584	1853.14	1.18559
1851.21	2.25645	1851.21	1.85243	1851.21	1.55821	1851.21	1.18539
1849.28	2.25602	1849.28	1.8525	1849.28	1.55786	1849.28	1.18518
1847.35	2.25555	1847.35	1.85273	1847.35	1.55702	1847.35	1.18463
1845.42	2.25513	1845.42	1.85293	1845.42	1.55573	1845.42	1.18366
1843.49	2.25501	1843.49	1.85301	1843.49	1.55547	1843.49	1.18351
1841.57	2.2553	1841.57	1.85285	1841.57	1.5568	1841.57	1.18457
1839.64	2.25532	1839.64	1.85252	1839.64	1.5579	1839.64	1.18527
1837.71	2.25479	1837.71	1.85224	1837.71	1.55794	1837.71	1.18513
1835.78	2.25446	1835.78	1.85202	1835.78	1.55778	1835.78	1.18509
1833.85	2.25463	1833.85	1.85184	1833.85	1.55765	1833.85	1.18507
1831.92	2.25457	1831.92	1.85175	1831.92	1.55687	1831.92	1.1844
1830	2.25385	1830	1.85168	1830	1.55591	1830	1.18371
1828.07	2.25306	1828.07	1.85155	1828.07	1.55587	1828.07	1.18374
1826.14	2.2527	1826.14	1.85153	1826.14	1.55629	1826.14	1.18399
1824.21	2.25267	1824.21	1.8515	1824.21	1.55663	1824.21	1.18426
1822.28	2.25276	1822.28	1.85117	1822.28	1.55711	1822.28	1.18478
1820.35	2.25263	1820.35	1.85071	1820.35	1.55739	1820.35	1.18505
1818.43	2.2522	1818.43	1.85036	1818.43	1.5573	1818.43	1.18473
1816.5	2.25176	1816.5	1.84997	1816.5	1.55714	1816.5	1.18435
1814.57	2.25139	1814.57	1.84955	1814.57	1.55682	1814.57	1.1842
1812.64	2.25085	1812.64	1.84936	1812.64	1.55593	1812.64	1.1839
1810.71	2.25015	1810.71	1.84914	1810.71	1.55498	1810.71	1.18352
1808.78	2.24959	1808.78	1.84873	1808.78	1.55481	1808.78	1.18348
1806.86	2.24913	1806.86	1.8483	1806.86	1.5551	1806.86	1.18354
1804.93	2.24843	1804.93	1.8479	1804.93	1.55491	1804.93	1.18307
1803	2.24748	1803	1.84752	1803	1.55383	1803	1.18191
1801.07	2.24667	1801.07	1.84711	1801.07	1.55261	1801.07	1.18093
1799.14	2.2462	1799.14	1.84663	1799.14	1.55206	1799.14	1.18077
1797.21	2.24567	1797.21	1.84615	1797.21	1.55162	1797.21	1.18078
1795.29	2.24483	1795.29	1.84572	1795.29	1.5505	1795.29	1.1801
1793.36	2.2439	1793.36	1.84529	1793.36	1.54924	1793.36	1.17917
1791.43	2.24323	1791.43	1.84474	1791.43	1.54914	1791.43	1.17915
1789.5	2.2429	1789.5	1.84406	1789.5	1.55011	1789.5	1.18004
1787.57	2.2424	1787.57	1.84336	1787.57	1.55049	1787.57	1.1803
1785.64	2.24145	1785.64	1.84259	1785.64	1.54983	1785.64	1.17945
1783.72	2.24028	1783.72	1.84187	1783.72	1.54893	1783.72	1.17842
1781.79	2.23906	1781.79	1.84134	1781.79	1.54797	1781.79	1.17762
1779.86	2.23804	1779.86	1.84067	1779.86	1.54714	1779.86	1.17719
1777.93	2.23733	1777.93	1.83965	1777.93	1.54666	1777.93	1.17711
1776	2.23629	1776	1.83862	1776	1.54561	1776	1.17645
1774.07	2.23458	1774.07	1.8378	1774.07	1.54333	1774.07	1.17466
1772.15	2.23292	1772.15	1.83705	1772.15	1.54134	1772.15	1.17314
1770.22	2.23187	1770.22	1.83618	1770.22	1.54094	1770.22	1.17292
1768.29	2.23104	1768.29	1.83505	1768.29	1.5412	1768.29	1.17315
1766.36	2.23002	1766.36	1.83374	1766.36	1.54114	1766.36	1.1731
1764.43	2.22864	1764.43	1.83256	1764.43	1.54023	1764.43	1.17235
1762.5	2.22696	1762.5	1.83157	1762.5	1.53852	1762.5	1.17088
1760.58	2.22521	1760.58	1.83046	1760.58	1.53714	1760.58	1.16977
1758.65	2.22342	1758.65	1.82911	1758.65	1.53616	1758.65	1.16911
1756.72	2.22159	1756.72	1.8277	1756.72	1.53504	1756.72	1.16839
1754.79	2.21965	1754.79	1.82628	1754.79	1.53373	1754.79	1.16739
1752.86	2.21732	1752.86	1.82491	1752.86	1.53139	1752.86	1.16545
1750.93	2.21467	1750.93	1.82347	1750.93	1.52819	1750.93	1.16291
1749.01	2.2121	1749.01	1.82171	1749.01	1.52575	1749.01	1.16104
1747.08	2.20973	1747.08	1.81979	1747.08	1.52451	1747.08	1.16001
1745.15	2.20743	1745.15	1.81793	1745.15	1.52351	1745.15	1.15913
1743.22	2.20496	1743.22	1.81586	1743.22	1.52183	1743.22	1.15786
1741.29	2.20206	1741.29	1.81347	1741.29	1.51931	1741.29	1.15599
1739.36	2.19877	1739.36	1.81097	1739.36	1.51666	1739.36	1.15402
1737.44	2.19516	1737.44	1.80844	1737.44	1.51372	1737.44	1.15168
1735.51	2.19109	1735.51	1.80596	1735.51	1.50947	1735.51	1.14805
1733.58	2.1871	1733.58	1.80333	1733.58	1.50564	1733.58	1.14477
1731.65	2.18363	1731.65	1.80031	1731.65	1.50392	1731.65	1.14342
1729.72	2.18016	1729.72	1.79699	1729.72	1.50261	1729.72	1.14248
1727.79	2.1762	1727.79	1.79342	1727.79	1.5005	1727.79	1.14067
1725.87	2.17169	1725.87	1.78973	1725.87	1.49746	1725.87	1.1379
1723.94	2.16676	1723.94	1.78605	1723.94	1.49347	1723.94	1.13436
1722.01	2.16149	1722.01	1.78216	1722.01	1.48861	1722.01	1.13022
1720.08	2.15562	1720.08	1.77805	1720.08	1.48216	1720.08	1.12475
1718.15	2.14945	1718.15	1.77378	1718.15	1.47501	1718.15	1.11856
1716.22	2.14374	1716.22	1.76922	1716.22	1.46958	1716.22	1.11377
1714.3	2.13837	1714.3	1.76421	1714.3	1.46579	1714.3	1.11043
1712.37	2.13282	1712.37	1.75882	1712.37	1.46166	1712.37	1.10678
1710.44	2.12679	1710.44	1.75313	1710.44	1.45617	1710.44	1.10185
1708.51	2.12019	1708.51	1.74734	1708.51	1.44921	1708.51	1.09553
1706.58	2.11326	1706.58	1.74147	1706.58	1.44142	1706.58	1.08842
1704.65	2.10634	1704.65	1.73535	1704.65	1.43352	1704.65	1.0812
1702.73	2.09895	1702.73	1.72904	1702.73	1.42437	1702.73	1.07277
1700.8	2.09094	1700.8	1.72236	1700.8	1.41413	1700.8	1.06319
1698.87	2.08327	1698.87	1.71512	1698.87	1.40548	1698.87	1.05486
1696.94	2.0761	1696.94	1.70759	1696.94	1.39809	1696.94	1.04751
1695.01	2.06891	1695.01	1.69982	1695.01	1.39068	1695.01	1.03989
1693.08	2.06156	1693.08	1.69177	1693.08	1.3835	1693.08	1.03214
1691.16	2.05359	1691.16	1.68376	1691.16	1.37512	1691.16	1.02308
1689.23	2.04489	1689.23	1.67576	1689.23	1.36491	1689.23	1.01218
1687.3	2.03576	1687.3	1.66778	1687.3	1.35335	1687.3	0.99983
1685.37	2.02628	1685.37	1.65987	1685.37	1.3409	1685.37	0.98646
1683.44	2.01712	1683.44	1.65172	1683.44	1.3299	1683.44	0.97402
1681.51	2.00864	1681.51	1.6433	1681.51	1.32108	1681.51	0.96309
1679.59	2.00024	1679.59	1.63496	1679.59	1.31212	1679.59	0.95172
1677.66	1.99149	1677.66	1.62691	1677.66	1.30159	1677.66	0.93879
1675.73	1.98255	1675.73	1.61907	1675.73	1.29036	1675.73	0.92496
1673.8	1.97375	1673.8	1.6113	1673.8	1.2798	1673.8	0.91124
1671.87	1.96507	1671.87	1.60368	1671.87	1.26955	1671.87	0.89745
1669.94	1.95645	1669.94	1.59619	1669.94	1.25924	1669.94	0.88344
1668.02	1.94829	1668.02	1.58863	1668.02	1.25007	1668.02	0.87027
1666.09	1.9405	1666.09	1.58119	1666.09	1.24168	1666.09	0.85769
1664.16	1.9326	1664.16	1.57416	1664.16	1.23257	1664.16	0.84439
1662.23	1.92481	1662.23	1.56753	1662.23	1.22346	1662.23	0.83088
1660.3	1.91753	1660.3	1.56116	1660.3	1.2155	1660.3	0.81818
1658.37	1.91051	1658.37	1.55509	1658.37	1.2079	1658.37	0.80581
1656.45	1.90334	1656.45	1.54963	1656.45	1.19906	1656.45	0.79261
1654.52	1.8961	1654.52	1.54484	1654.52	1.18908	1654.52	0.77873
1652.59	1.88985	1652.59	1.54019	1652.59	1.18137	1652.59	0.76694
1650.66	1.88518	1650.66	1.53566	1650.66	1.17753	1650.66	0.75859
1648.73	1.88102	1648.73	1.53184	1648.73	1.17411	1648.73	0.75102
1646.8	1.87694	1646.8	1.52873	1646.8	1.1699	1646.8	0.74323
1644.88	1.87368	1644.88	1.52601	1644.88	1.16703	1644.88	0.73693
1642.95	1.87134	1642.95	1.5239	1642.95	1.16535	1642.95	0.73215
1641.02	1.8696	1641.02	1.52269	1641.02	1.16366	1641.02	0.72803
1639.09	1.86846	1639.09	1.52242	1639.09	1.16189	1639.09	0.72451
1637.16	1.86817	1637.16	1.52305	1637.16	1.16046	1637.16	0.72194
1635.23	1.8693	1635.23	1.5244	1635.23	1.1609	1635.23	0.72157
1633.31	1.87209	1633.31	1.52637	1633.31	1.16407	1633.31	0.7241
1631.38	1.87595	1631.38	1.52926	1631.38	1.16834	1631.38	0.72819
1629.45	1.8805	1629.45	1.53323	1629.45	1.17257	1629.45	0.7329
1627.52	1.88598	1627.52	1.53812	1627.52	1.17748	1627.52	0.73877
1625.59	1.89241	1625.59	1.54377	1625.59	1.18341	1625.59	0.7461
1623.66	1.89968	1623.66	1.5501	1623.66	1.19032	1623.66	0.75489
1621.74	1.90787	1621.74	1.55685	1621.74	1.19858	1621.74	0.76539
1619.81	1.91671	1619.81	1.56399	1619.81	1.20745	1619.81	0.7769
1617.88	1.92593	1617.88	1.57162	1617.88	1.21615	1617.88	0.78878
1615.95	1.9358	1615.95	1.57941	1615.95	1.22599	1615.95	0.80196
1614.02	1.9462	1614.02	1.58704	1614.02	1.23733	1614.02	0.81655
1612.09	1.95643	1612.09	1.59456	1612.09	1.24833	1612.09	0.83096
1610.17	1.96626	1610.17	1.60188	1610.17	1.25827	1610.17	0.84449
1608.24	1.97593	1608.24	1.60882	1608.24	1.26788	1608.24	0.85764
1606.31	1.98551	1606.31	1.61552	1606.31	1.27751	1606.31	0.8706
1604.38	1.99487	1604.38	1.62228	1604.38	1.28703	1604.38	0.88319
1602.45	2.00393	1602.45	1.62911	1602.45	1.29645	1602.45	0.89546
1600.52	2.01268	1600.52	1.63582	1600.52	1.30585	1600.52	0.90751
1598.6	2.02096	1598.6	1.64253	1598.6	1.3152	1598.6	0.91924
1596.67	2.02871	1596.67	1.64949	1596.67	1.32443	1596.67	0.93059
1594.74	2.03607	1594.74	1.65652	1594.74	1.33362	1594.74	0.94172
1592.81	2.04315	1592.81	1.66335	1592.81	1.34268	1592.81	0.95261
1590.88	2.04983	1590.88	1.66977	1590.88	1.35131	1590.88	0.96297
1588.95	2.05608	1588.95	1.67568	1588.95	1.35946	1588.95	0.97268
1587.03	2.062	1587.03	1.68115	1587.03	1.36715	1587.03	0.98162
1585.1	2.06751	1585.1	1.68625	1585.1	1.37416	1585.1	0.98959
1583.17	2.0726	1583.17	1.69086	1583.17	1.38044	1583.17	0.9968
1581.24	2.07736	1581.24	1.69501	1581.24	1.38605	1581.24	1.00346
1579.31	2.08154	1579.31	1.69889	1579.31	1.39028	1579.31	1.00889
1577.38	2.0851	1577.38	1.70257	1577.38	1.39314	1577.38	1.0131
1575.46	2.08876	1575.46	1.7058	1575.46	1.39688	1575.46	1.01809
1573.53	2.09263	1573.53	1.70853	1573.53	1.40188	1573.53	1.02417
1571.6	2.09584	1571.6	1.71107	1571.6	1.40554	1571.6	1.02906
1569.67	2.09852	1569.67	1.71351	1569.67	1.40804	1569.67	1.03286
1567.74	2.10139	1567.74	1.7157	1567.74	1.41136	1567.74	1.03727
1565.81	2.10427	1565.81	1.71763	1565.81	1.41489	1565.81	1.04187
1563.88	2.10677	1563.88	1.71946	1563.88	1.41737	1563.88	1.04558
1561.96	2.10849	1561.96	1.72149	1561.96	1.41766	1561.96	1.04732
1560.03	2.10948	1560.03	1.72372	1560.03	1.41632	1560.03	1.04761
1558.1	2.11109	1558.1	1.72554	1558.1	1.41753	1558.1	1.05003
1556.17	2.11391	1556.17	1.72682	1556.17	1.42258	1556.17	1.05556
1554.24	2.11684	1554.24	1.72811	1554.24	1.42798	1554.24	1.06118
1552.31	2.11932	1552.31	1.72977	1552.31	1.43199	1552.31	1.06544
1550.39	2.12156	1550.39	1.73166	1550.39	1.43521	1550.39	1.06888
1548.46	2.12368	1548.46	1.73355	1548.46	1.43799	1548.46	1.0718
1546.53	2.12543	1546.53	1.73547	1546.53	1.43988	1546.53	1.0738
1544.6	2.12683	1544.6	1.7376	1544.6	1.44064	1544.6	1.07469
1542.67	2.12815	1542.67	1.73982	1542.67	1.44083	1542.67	1.0751
1540.74	2.12954	1540.74	1.74187	1540.74	1.4416	1540.74	1.07608
1538.82	2.13149	1538.82	1.74366	1538.82	1.44479	1538.82	1.07911
1536.89	2.13386	1536.89	1.7454	1536.89	1.44959	1536.89	1.08337
1534.96	2.13573	1534.96	1.74731	1534.96	1.45282	1534.96	1.08619
1533.03	2.13718	1533.03	1.74921	1533.03	1.45475	1533.03	1.08794
1531.1	2.13879	1531.1	1.75084	1531.1	1.45715	1531.1	1.09017
1529.17	2.1402	1529.17	1.75231	1529.17	1.4591	1529.17	1.09198
1527.25	2.14114	1527.25	1.75377	1527.25	1.45993	1527.25	1.09268
1525.32	2.14185	1525.32	1.75526	1525.32	1.4603	1525.32	1.09288
1523.39	2.14239	1523.39	1.75679	1523.39	1.46002	1523.39	1.09257
1521.46	2.14305	1521.46	1.7582	1521.46	1.46	1521.46	1.0925
1519.53	2.14419	1519.53	1.75928	1519.53	1.46174	1519.53	1.09386
1517.6	2.14551	1517.6	1.76017	1517.6	1.46425	1517.6	1.09589
1515.68	2.1468	1515.68	1.76101	1515.68	1.46655	1515.68	1.09776
1513.75	2.14798	1513.75	1.76185	1513.75	1.46848	1513.75	1.09932
1511.82	2.14863	1511.82	1.76284	1511.82	1.46905	1511.82	1.09968
1509.89	2.14858	1509.89	1.76402	1509.89	1.46775	1509.89	1.09834
1507.96	2.14846	1507.96	1.76509	1507.96	1.46599	1507.96	1.09665
1506.03	2.14937	1506.03	1.76555	1506.03	1.46695	1506.03	1.09754
1504.11	2.1512	1504.11	1.76543	1504.11	1.47091	1504.11	1.10113
1502.18	2.15253	1502.18	1.76534	1502.18	1.47393	1502.18	1.10378
1500.25	2.15292	1500.25	1.76549	1500.25	1.47425	1500.25	1.10395
1498.32	2.15303	1498.32	1.76558	1498.32	1.47368	1498.32	1.10333
1496.39	2.15339	1496.39	1.76541	1496.39	1.47398	1496.39	1.10347
1494.46	2.15392	1494.46	1.76501	1494.46	1.475	1494.46	1.10431
1492.54	2.15417	1492.54	1.76453	1492.54	1.47493	1492.54	1.10431
1490.61	2.154	1490.61	1.76385	1490.61	1.47339	1490.61	1.10293
1488.68	2.15389	1488.68	1.76256	1488.68	1.47217	1488.68	1.10163
1486.75	2.15408	1486.75	1.76062	1486.75	1.47202	1486.75	1.10122
1484.82	2.15419	1484.82	1.75838	1484.82	1.47185	1484.82	1.10067
1482.89	2.154	1482.89	1.75617	1482.89	1.47078	1482.89	1.09922
1480.97	2.15365	1480.97	1.75407	1480.97	1.46923	1480.97	1.09738
1479.04	2.15321	1479.04	1.75209	1479.04	1.46754	1479.04	1.09558
1477.11	2.15245	1477.11	1.75034	1477.11	1.46536	1477.11	1.09348
1475.18	2.1513	1475.18	1.74884	1475.18	1.46278	1475.18	1.09117
1473.25	2.15014	1473.25	1.74749	1473.25	1.46089	1473.25	1.08958
1471.32	2.14937	1471.32	1.74609	1471.32	1.46086	1471.32	1.08968
1469.4	2.14859	1469.4	1.74456	1469.4	1.46182	1469.4	1.09073
1467.47	2.14704	1467.47	1.74309	1467.47	1.46147	1467.47	1.09067
1465.54	2.14487	1465.54	1.74179	1465.54	1.45993	1465.54	1.08954
1463.61	2.14266	1463.61	1.7404	1463.61	1.459	1463.61	1.08891
1461.68	2.14014	1461.68	1.73894	1461.68	1.45817	1461.68	1.0883
1459.75	2.1368	1459.75	1.73782	1459.75	1.45547	1459.75	1.08604
1457.83	2.13308	1457.83	1.73696	1457.83	1.45203	1457.83	1.08317
1455.9	2.12996	1455.9	1.73579	1455.9	1.45119	1455.9	1.0824
1453.97	2.12745	1453.97	1.7342	1453.97	1.4526	1453.97	1.08336
1452.04	2.12482	1452.04	1.73265	1452.04	1.45324	1452.04	1.08365
1450.11	2.12193	1450.11	1.73142	1450.11	1.45242	1450.11	1.08273
1448.18	2.11911	1448.18	1.73048	1448.18	1.45133	1448.18	1.0816
1446.26	2.11663	1446.26	1.72973	1446.26	1.45084	1446.26	1.08104
1444.33	2.11453	1444.33	1.72921	1444.33	1.4508	1444.33	1.08091
1442.4	2.11268	1442.4	1.72899	1442.4	1.45066	1442.4	1.0808
1440.47	2.11099	1440.47	1.72909	1440.47	1.44997	1440.47	1.08035
1438.54	2.10932	1438.54	1.72947	1438.54	1.44838	1438.54	1.07918
1436.61	2.10793	1436.61	1.7298	1436.61	1.44724	1436.61	1.07831
1434.69	2.1072	1434.69	1.72976	1434.69	1.44799	1434.69	1.07903
1432.76	2.10673	1432.76	1.72958	1432.76	1.44911	1432.76	1.08018
1430.83	2.10616	1430.83	1.72946	1430.83	1.44917	1430.83	1.08052
1428.9	2.10558	1428.9	1.72923	1428.9	1.44898	1428.9	1.08057
1426.97	2.10494	1426.97	1.72884	1426.97	1.44876	1426.97	1.0805
1425.04	2.10417	1425.04	1.72839	1425.04	1.44797	1425.04	1.07994
1423.12	2.10341	1423.12	1.72788	1423.12	1.44673	1423.12	1.07898
1421.19	2.1026	1421.19	1.72741	1421.19	1.44501	1421.19	1.07753
1419.26	2.10197	1419.26	1.72716	1419.26	1.44346	1419.26	1.07607
1417.33	2.10226	1417.33	1.72714	1417.33	1.44365	1417.33	1.07592
1415.4	2.10364	1415.4	1.72752	1415.4	1.44522	1415.4	1.0768
1413.47	2.10561	1413.47	1.72852	1413.47	1.44658	1413.47	1.07739
1411.55	2.10795	1411.55	1.73012	1411.55	1.44772	1411.55	1.07772
1409.62	2.11083	1409.62	1.73227	1409.62	1.44934	1409.62	1.07853
1407.69	2.11422	1407.69	1.73493	1407.69	1.45136	1407.69	1.07983
1405.76	2.11786	1405.76	1.73802	1405.76	1.4535	1405.76	1.08138
1403.83	2.12163	1403.83	1.7413	1403.83	1.45611	1403.83	1.08345
1401.9	2.12524	1401.9	1.74458	1401.9	1.45887	1401.9	1.08579
1399.98	2.12833	1399.98	1.74774	1399.98	1.46108	1399.98	1.08781
1398.05	2.13081	1398.05	1.75064	1398.05	1.46302	1398.05	1.08968
1396.12	2.13266	1396.12	1.75303	1396.12	1.46499	1396.12	1.09153
1394.19	2.13395	1394.19	1.75473	1394.19	1.46704	1394.19	1.09345
1392.26	2.1348	1392.26	1.75575	1392.26	1.46912	1392.26	1.09549
1390.33	2.13491	1390.33	1.75639	1390.33	1.47038	1390.33	1.09685
1388.41	2.1341	1388.41	1.75679	1388.41	1.4706	1388.41	1.09727
1386.48	2.13293	1386.48	1.7568	1386.48	1.47098	1386.48	1.09787
1384.55	2.13205	1384.55	1.75653	1384.55	1.47203	1384.55	1.09916
1382.62	2.13168	1382.62	1.7564	1382.62	1.47311	1382.62	1.1005
1380.69	2.13186	1380.69	1.75666	1380.69	1.47386	1380.69	1.10153
1378.76	2.13261	1378.76	1.75725	1378.76	1.47447	1378.76	1.10232
1376.84	2.1338	1376.84	1.75805	1376.84	1.47496	1376.84	1.10289
1374.91	2.13523	1374.91	1.75886	1374.91	1.47542	1374.91	1.10335
1372.98	2.1368	1372.98	1.75943	1372.98	1.47624	1372.98	1.104
1371.05	2.13829	1371.05	1.75979	1371.05	1.47723	1371.05	1.10468
1369.12	2.13941	1369.12	1.75995	1369.12	1.47779	1369.12	1.10501
1367.19	2.14007	1367.19	1.75992	1367.19	1.47789	1367.19	1.10504
1365.27	2.14024	1365.27	1.75987	1365.27	1.47752	1365.27	1.10469
1363.34	2.14007	1363.34	1.75986	1363.34	1.47688	1363.34	1.10407
1361.41	2.13994	1361.41	1.75965	1361.41	1.47678	1361.41	1.10391
1359.48	2.1398	1359.48	1.75916	1359.48	1.4772	1359.48	1.10422
1357.55	2.13936	1357.55	1.75861	1357.55	1.47732	1357.55	1.1043
1355.62	2.13873	1355.62	1.75814	1355.62	1.47711	1355.62	1.10407
1353.7	2.13813	1353.7	1.75774	1353.7	1.47694	1353.7	1.10393
1351.77	2.1375	1351.77	1.7573	1351.77	1.47677	1351.77	1.1039
1349.84	2.13669	1349.84	1.75673	1349.84	1.47639	1349.84	1.10372
1347.91	2.13577	1347.91	1.75598	1347.91	1.47594	1347.91	1.1034
1345.98	2.13488	1345.98	1.75519	1345.98	1.47551	1345.98	1.10311
1344.05	2.13396	1344.05	1.75457	1344.05	1.47496	1344.05	1.10272
1342.13	2.13293	1342.13	1.75414	1342.13	1.47407	1342.13	1.10191
1340.2	2.13194	1340.2	1.75383	1340.2	1.47302	1340.2	1.10092
1338.27	2.13127	1338.27	1.7535	1338.27	1.47249	1338.27	1.10045
1336.34	2.131	1336.34	1.7531	1336.34	1.47261	1336.34	1.1006
1334.41	2.13092	1334.41	1.75273	1334.41	1.47281	1334.41	1.10077
1332.48	2.13086	1332.48	1.75251	1332.48	1.47274	1332.48	1.10063
1330.56	2.13083	1330.56	1.75249	1330.56	1.47247	1330.56	1.10028
1328.63	2.13099	1328.63	1.75262	1328.63	1.47214	1328.63	1.09988
1326.7	2.13143	1326.7	1.75289	1326.7	1.47187	1326.7	1.09952
1324.77	2.13209	1324.77	1.75329	1324.77	1.47177	1324.77	1.09923
1322.84	2.13283	1322.84	1.75378	1322.84	1.4717	1322.84	1.09898
1320.91	2.13359	1320.91	1.75443	1320.91	1.47156	1320.91	1.09877
1318.99	2.13451	1318.99	1.75522	1318.99	1.47164	1318.99	1.09877
1317.06	2.13567	1317.06	1.75605	1317.06	1.47217	1317.06	1.09912
1315.13	2.13684	1315.13	1.75688	1315.13	1.47291	1315.13	1.0996
1313.2	2.13783	1313.2	1.75767	1313.2	1.47368	1313.2	1.10009
1311.27	2.13864	1311.27	1.75833	1311.27	1.47452	1311.27	1.1006
1309.34	2.1393	1309.34	1.75897	1309.34	1.47537	1309.34	1.10111
1307.42	2.13987	1307.42	1.75965	1307.42	1.47616	1307.42	1.10153
1305.49	2.14041	1305.49	1.76036	1305.49	1.47689	1305.49	1.1019
1303.56	2.14092	1303.56	1.76108	1303.56	1.47755	1303.56	1.10223
1301.63	2.14141	1301.63	1.76176	1301.63	1.47819	1301.63	1.10248
1299.7	2.14181	1299.7	1.76244	1299.7	1.47886	1299.7	1.10268
1297.77	2.14207	1297.77	1.76316	1297.77	1.47951	1297.77	1.10293
1295.85	2.14224	1295.85	1.76387	1295.85	1.48016	1295.85	1.10333
1293.92	2.14238	1293.92	1.76458	1293.92	1.48082	1293.92	1.1038
1291.99	2.14256	1291.99	1.7654	1291.99	1.48148	1291.99	1.10422
1290.06	2.14278	1290.06	1.7663	1290.06	1.48215	1290.06	1.1046
1288.13	2.14301	1288.13	1.76717	1288.13	1.48282	1288.13	1.10506
1286.2	2.14333	1286.2	1.76801	1286.2	1.48357	1286.2	1.1057
1284.28	2.14375	1284.28	1.76885	1284.28	1.48439	1284.28	1.10639
1282.35	2.1442	1282.35	1.76969	1282.35	1.4852	1282.35	1.10697
1280.42	2.14473	1280.42	1.77054	1280.42	1.48602	1280.42	1.10759
1278.49	2.14537	1278.49	1.77137	1278.49	1.48687	1278.49	1.10836
1276.56	2.1461	1276.56	1.77218	1276.56	1.48765	1276.56	1.10915
1274.63	2.14693	1274.63	1.7731	1274.63	1.48841	1274.63	1.10988
1272.71	2.14781	1272.71	1.77416	1272.71	1.48919	1272.71	1.11056
1270.78	2.14867	1270.78	1.77518	1270.78	1.48999	1270.78	1.11122
1268.85	2.14945	1268.85	1.77603	1268.85	1.49075	1268.85	1.11182
1266.92	2.15013	1266.92	1.77671	1266.92	1.49141	1266.92	1.11233
1264.99	2.15081	1264.99	1.77727	1264.99	1.49191	1264.99	1.11279
1263.06	2.15152	1263.06	1.77775	1263.06	1.49221	1263.06	1.11322
1261.14	2.15228	1261.14	1.77823	1261.14	1.49246	1261.14	1.11361
1259.21	2.15316	1259.21	1.77876	1259.21	1.49292	1259.21	1.11405
1257.28	2.15422	1257.28	1.77939	1257.28	1.49361	1257.28	1.11457
1255.35	2.15541	1255.35	1.78008	1255.35	1.49437	1255.35	1.11508
1253.42	2.15658	1253.42	1.78073	1253.42	1.49511	1253.42	1.11559
1251.49	2.15766	1251.49	1.78123	1251.49	1.49585	1251.49	1.11613
1249.57	2.15863	1249.57	1.78163	1249.57	1.49659	1249.57	1.11665
1247.64	2.15955	1247.64	1.78209	1247.64	1.49728	1247.64	1.11712
1245.71	2.16043	1245.71	1.78253	1245.71	1.4979	1245.71	1.11757
1243.78	2.16133	1243.78	1.78286	1243.78	1.49846	1243.78	1.11799
1241.85	2.16223	1241.85	1.78317	1241.85	1.49898	1241.85	1.11841
1239.92	2.16303	1239.92	1.78349	1239.92	1.49938	1239.92	1.1188
1238	2.16373	1238	1.78376	1238	1.4996	1238	1.11907
1236.07	2.16439	1236.07	1.78399	1236.07	1.49979	1236.07	1.11921
1234.14	2.16502	1234.14	1.78429	1234.14	1.5001	1234.14	1.11926
1232.21	2.16566	1232.21	1.78473	1232.21	1.50052	1232.21	1.11925
1230.28	2.16624	1230.28	1.78514	1230.28	1.50085	1230.28	1.11921
1228.35	2.16663	1228.35	1.78537	1228.35	1.50098	1228.35	1.11917
1226.43	2.16695	1226.43	1.78556	1226.43	1.50104	1226.43	1.11921
1224.5	2.16742	1224.5	1.78588	1224.5	1.50116	1224.5	1.11933
1222.57	2.16802	1222.57	1.78631	1222.57	1.50134	1222.57	1.11945
1220.64	2.16858	1220.64	1.78676	1220.64	1.50162	1220.64	1.1195
1218.71	2.16901	1218.71	1.78704	1218.71	1.50196	1218.71	1.11944
1216.78	2.16941	1216.78	1.7872	1216.78	1.50221	1216.78	1.11933
1214.86	2.16982	1214.86	1.78749	1214.86	1.50235	1214.86	1.11925
1212.93	2.17021	1212.93	1.78785	1212.93	1.50246	1212.93	1.11911
1211	2.17062	1211	1.78809	1211	1.50262	1211	1.11894
1209.07	2.17118	1209.07	1.78826	1209.07	1.50284	1209.07	1.1189
1207.14	2.17183	1207.14	1.78846	1207.14	1.50309	1207.14	1.11897
1205.21	2.17236	1205.21	1.78871	1205.21	1.50334	1205.21	1.11901
1203.29	2.17268	1203.29	1.78893	1203.29	1.50356	1203.29	1.11896
1201.36	2.17298	1201.36	1.78916	1201.36	1.50377	1201.36	1.11891
1199.43	2.17342	1199.43	1.78944	1199.43	1.50404	1199.43	1.11894
1197.5	2.17391	1197.5	1.7897	1197.5	1.50425	1197.5	1.119
1195.57	2.17432	1195.57	1.78989	1195.57	1.50433	1195.57	1.11911
1193.64	2.17473	1193.64	1.79012	1193.64	1.50442	1193.64	1.11935
1191.72	2.17522	1191.72	1.7905	1191.72	1.50466	1191.72	1.11974
1189.79	2.17565	1189.79	1.79091	1189.79	1.50496	1189.79	1.12012
1187.86	2.17597	1187.86	1.7912	1187.86	1.50527	1187.86	1.12035
1185.93	2.17637	1185.93	1.79145	1185.93	1.50565	1185.93	1.1206
1184	2.17697	1184	1.79176	1184	1.5061	1184	1.12106
1182.07	2.17768	1182.07	1.79213	1182.07	1.50662	1182.07	1.12169
1180.14	2.17846	1180.14	1.79257	1180.14	1.50716	1180.14	1.12231
1178.22	2.17935	1178.22	1.79304	1178.22	1.50764	1178.22	1.12275
1176.29	2.1803	1176.29	1.79354	1176.29	1.50801	1176.29	1.12306
1174.36	2.18124	1174.36	1.7941	1174.36	1.50837	1174.36	1.12342
1172.43	2.18224	1172.43	1.79472	1172.43	1.50883	1172.43	1.12394
1170.5	2.18325	1170.5	1.79528	1170.5	1.50945	1170.5	1.12448
1168.57	2.1843	1168.57	1.79576	1168.57	1.51017	1168.57	1.12499
1166.65	2.18553	1166.65	1.7963	1166.65	1.51091	1166.65	1.12551
1164.72	2.18676	1164.72	1.79687	1164.72	1.51156	1164.72	1.126
1162.79	2.18776	1162.79	1.79727	1162.79	1.51204	1162.79	1.12638
1160.86	2.18853	1160.86	1.79749	1160.86	1.51243	1160.86	1.12666
1158.93	2.18915	1158.93	1.79762	1158.93	1.51276	1158.93	1.1269
1157	2.18952	1157	1.79754	1157	1.51287	1157	1.12703
1155.08	2.18942	1155.08	1.79696	1155.08	1.5126	1155.08	1.12689
1153.15	2.18873	1153.15	1.7957	1153.15	1.51189	1153.15	1.1265
1151.22	2.18739	1151.22	1.7936	1151.22	1.51059	1151.22	1.12582
1149.29	2.18524	1149.29	1.79059	1149.29	1.5086	1149.29	1.12466
1147.36	2.18217	1147.36	1.78706	1147.36	1.50615	1147.36	1.12298
1145.43	2.17832	1145.43	1.78356	1145.43	1.50356	1145.43	1.12075
1143.51	2.17391	1143.51	1.78046	1143.51	1.50089	1143.51	1.11781
1141.58	2.16911	1141.58	1.77781	1141.58	1.49799	1141.58	1.11421
1139.65	2.16393	1139.65	1.77513	1139.65	1.49463	1139.65	1.11014
1137.72	2.1584	1137.72	1.77191	1137.72	1.49073	1137.72	1.1059
1135.79	2.15276	1135.79	1.76818	1135.79	1.48661	1135.79	1.10179
1133.86	2.14742	1133.86	1.7643	1133.86	1.48265	1133.86	1.09799
1131.94	2.14266	1131.94	1.76047	1131.94	1.47891	1131.94	1.09448
1130.01	2.13855	1130.01	1.75683	1130.01	1.4754	1130.01	1.0913
1128.08	2.13515	1128.08	1.75354	1128.08	1.47227	1128.08	1.08857
1126.15	2.13257	1126.15	1.75079	1126.15	1.46968	1126.15	1.08643
1124.22	2.13067	1124.22	1.74843	1124.22	1.46758	1124.22	1.08469
1122.29	2.12918	1122.29	1.74621	1122.29	1.46571	1122.29	1.083
1120.37	2.12798	1120.37	1.74417	1120.37	1.46392	1120.37	1.08142
1118.44	2.12707	1118.44	1.74252	1118.44	1.46239	1118.44	1.08014
1116.51	2.12629	1116.51	1.74131	1116.51	1.46131	1116.51	1.0791
1114.58	2.1254	1114.58	1.74024	1114.58	1.46046	1114.58	1.07816
1112.65	2.12418	1112.65	1.73902	1112.65	1.45954	1112.65	1.07716
1110.72	2.12268	1110.72	1.73765	1110.72	1.45846	1110.72	1.07614
1108.8	2.12092	1108.8	1.73617	1108.8	1.45731	1108.8	1.07526
1106.87	2.1189	1106.87	1.73445	1106.87	1.45611	1106.87	1.07446
1104.94	2.11679	1104.94	1.73262	1104.94	1.45494	1104.94	1.07367
1103.01	2.11484	1103.01	1.73111	1103.01	1.45389	1103.01	1.07294
1101.08	2.11316	1101.08	1.73008	1101.08	1.45296	1101.08	1.07238
1099.15	2.11177	1099.15	1.7293	1099.15	1.45212	1099.15	1.07198
1097.23	2.11062	1097.23	1.72874	1097.23	1.45146	1097.23	1.07165
1095.3	2.10984	1095.3	1.72859	1095.3	1.45103	1095.3	1.07139
1093.37	2.10972	1093.37	1.72895	1093.37	1.45095	1093.37	1.07134
1091.44	2.11042	1091.44	1.72982	1091.44	1.45135	1091.44	1.0716
1089.51	2.11189	1089.51	1.73117	1089.51	1.45231	1089.51	1.07213
1087.58	2.11399	1087.58	1.73286	1087.58	1.45369	1087.58	1.07293
1085.66	2.11641	1085.66	1.73465	1085.66	1.45512	1085.66	1.07393
1083.73	2.11881	1083.73	1.73645	1083.73	1.45655	1083.73	1.07507
1081.8	2.12104	1081.8	1.7382	1081.8	1.45819	1081.8	1.0764
1079.87	2.12307	1079.87	1.73983	1079.87	1.45995	1079.87	1.0778
1077.94	2.12488	1077.94	1.7413	1077.94	1.46158	1077.94	1.07905
1076.01	2.12641	1076.01	1.74255	1076.01	1.46302	1076.01	1.08014
1074.09	2.12773	1074.09	1.74341	1074.09	1.46413	1074.09	1.08102
1072.16	2.12896	1072.16	1.74379	1072.16	1.46489	1072.16	1.0817
1070.23	2.13008	1070.23	1.74392	1070.23	1.46542	1070.23	1.08222
1068.3	2.13098	1068.3	1.74401	1068.3	1.46571	1068.3	1.08251
1066.37	2.13174	1066.37	1.74402	1066.37	1.46577	1066.37	1.08264
1064.44	2.13253	1064.44	1.74406	1064.44	1.46588	1064.44	1.08291
1062.52	2.1334	1062.52	1.74416	1062.52	1.46613	1062.52	1.08331
1060.59	2.13419	1060.59	1.74412	1060.59	1.46623	1060.59	1.08363
1058.66	2.13469	1058.66	1.74386	1058.66	1.46616	1058.66	1.08383
1056.73	2.13493	1056.73	1.74357	1056.73	1.46604	1056.73	1.08386
1054.8	2.13534	1054.8	1.74348	1054.8	1.466	1054.8	1.08381
1052.87	2.13634	1052.87	1.74379	1052.87	1.46622	1052.87	1.08409
1050.95	2.13776	1050.95	1.74445	1050.95	1.46667	1050.95	1.08474
1049.02	2.13919	1049.02	1.7451	1049.02	1.46712	1049.02	1.08537
1047.09	2.14058	1047.09	1.74563	1047.09	1.46753	1047.09	1.08583
1045.16	2.14215	1045.16	1.74626	1045.16	1.46815	1045.16	1.08629
1043.23	2.14397	1043.23	1.74713	1043.23	1.46914	1043.23	1.08693
1041.3	2.14579	1041.3	1.74814	1041.3	1.47026	1041.3	1.08784
1039.38	2.14737	1039.38	1.74919	1039.38	1.47124	1039.38	1.08885
1037.45	2.14871	1037.45	1.75027	1037.45	1.47211	1037.45	1.0897
1035.52	2.15002	1035.52	1.75133	1035.52	1.47303	1035.52	1.09035
1033.59	2.15136	1033.59	1.75229	1033.59	1.47393	1033.59	1.091
1031.66	2.15255	1031.66	1.75316	1031.66	1.47466	1031.66	1.09172
1029.73	2.15358	1029.73	1.75393	1029.73	1.47527	1029.73	1.09247
1027.81	2.15467	1027.81	1.75466	1027.81	1.47583	1027.81	1.09322
1025.88	2.15575	1025.88	1.75536	1025.88	1.47643	1025.88	1.094
1023.95	2.15665	1023.95	1.75595	1023.95	1.47711	1023.95	1.09484
1022.02	2.15739	1022.02	1.75642	1022.02	1.4777	1022.02	1.09561
1020.09	2.15813	1020.09	1.75695	1020.09	1.47806	1020.09	1.09622
1018.16	2.15896	1018.16	1.75773	1018.16	1.47853	1018.16	1.09682
1016.24	2.15998	1016.24	1.75871	1016.24	1.47933	1016.24	1.09755
1014.31	2.1612	1014.31	1.75972	1014.31	1.48027	1014.31	1.09841
1012.38	2.16254	1012.38	1.76078	1012.38	1.48122	1012.38	1.09924
1010.45	2.1639	1010.45	1.76195	1010.45	1.48228	1010.45	1.09991
1008.52	2.16515	1008.52	1.76323	1008.52	1.48343	1008.52	1.10051
1006.59	2.16619	1006.59	1.76445	1006.59	1.48461	1006.59	1.10116
1004.67	2.16702	1004.67	1.76543	1004.67	1.48571	1004.67	1.10186
1002.74	2.16764	1002.74	1.76614	1002.74	1.48658	1002.74	1.10249
1000.81	2.16809	1000.81	1.76667	1000.81	1.48725	1000.81	1.10303
998.881	2.1684	998.881	1.76699	998.881	1.48785	998.881	1.10356
996.953	2.16857	996.953	1.76717	996.953	1.48836	996.953	1.10404
995.024	2.16865	995.024	1.76731	995.024	1.48864	995.024	1.10433
993.096	2.1687	993.096	1.7674	993.096	1.48874	993.096	1.10446
991.168	2.16871	991.168	1.76735	991.168	1.48882	991.168	1.10448
989.239	2.16858	989.239	1.76715	989.239	1.48879	989.239	1.10438
987.311	2.16834	987.311	1.76688	987.311	1.48857	987.311	1.10421
985.383	2.16812	985.383	1.76654	985.383	1.48823	985.383	1.10391
983.454	2.16788	983.454	1.76611	983.454	1.48794	983.454	1.10354
981.526	2.16762	981.526	1.76561	981.526	1.48773	981.526	1.10324
979.597	2.16736	979.597	1.76506	979.597	1.48739	979.597	1.10292
977.669	2.16699	977.669	1.76449	977.669	1.48688	977.669	1.10252
975.741	2.16652	975.741	1.76394	975.741	1.48633	975.741	1.10217
973.812	2.16602	973.812	1.76342	973.812	1.48576	973.812	1.10185
971.884	2.16549	971.884	1.7628	971.884	1.4852	971.884	1.10149
969.956	2.16494	969.956	1.76211	969.956	1.48477	969.956	1.10121
968.027	2.16441	968.027	1.76147	968.027	1.48437	968.027	1.10103
966.099	2.16373	966.099	1.76081	966.099	1.48385	966.099	1.10081
964.171	2.16297	964.171	1.76018	964.171	1.48331	964.171	1.10058
962.242	2.16235	962.242	1.75971	962.242	1.48297	962.242	1.10057
960.314	2.16184	960.314	1.75931	960.314	1.48279	960.314	1.1007
958.386	2.16125	958.386	1.75874	958.386	1.48254	958.386	1.10074
956.457	2.16044	956.457	1.75801	956.457	1.4821	956.457	1.10072
954.529	2.15944	954.529	1.75726	954.529	1.48154	954.529	1.10074
952.601	2.15839	952.601	1.75658	952.601	1.48097	952.601	1.10072
950.672	2.1574	950.672	1.75592	950.672	1.48048	950.672	1.1006
948.744	2.15638	948.744	1.75527	948.744	1.48006	948.744	1.10045
946.816	2.15533	946.816	1.75467	946.816	1.4796	946.816	1.10039
944.887	2.15425	944.887	1.75403	944.887	1.47905	944.887	1.10039
942.959	2.15306	942.959	1.75324	942.959	1.47837	942.959	1.10028
941.031	2.15169	941.031	1.75234	941.031	1.47769	941.031	1.09989
939.102	2.15017	939.102	1.75144	939.102	1.47703	939.102	1.0994
937.174	2.1486	937.174	1.75055	937.174	1.47629	937.174	1.09907
935.246	2.14709	935.246	1.74954	935.246	1.47544	935.246	1.0989
933.317	2.14552	933.317	1.74842	933.317	1.47452	933.317	1.09864
931.389	2.14391	931.389	1.74733	931.389	1.47352	931.389	1.09814
929.461	2.14225	929.461	1.74629	929.461	1.47248	929.461	1.09749
927.532	2.14048	927.532	1.74518	927.532	1.47145	927.532	1.09681
925.604	2.1386	925.604	1.74393	925.604	1.47032	925.604	1.0961
923.676	2.13665	923.676	1.74266	923.676	1.46903	923.676	1.09529
921.747	2.13475	921.747	1.74147	921.747	1.4677	921.747	1.09444
919.819	2.13294	919.819	1.74033	919.819	1.46638	919.819	1.09372
917.891	2.13119	917.891	1.73915	917.891	1.4651	917.891	1.09311
915.962	2.12946	915.962	1.73796	915.962	1.46396	915.962	1.09245
914.034	2.12784	914.034	1.73688	914.034	1.46299	914.034	1.09171
912.106	2.12634	912.106	1.73592	912.106	1.46211	912.106	1.09097
910.177	2.12485	910.177	1.73501	910.177	1.46134	910.177	1.09025
908.249	2.12327	908.249	1.73412	908.249	1.46058	908.249	1.08948
906.321	2.12155	906.321	1.73305	906.321	1.45955	906.321	1.08866
904.392	2.11983	904.392	1.73177	904.392	1.45835	904.392	1.08797
902.464	2.11822	902.464	1.73052	902.464	1.45731	902.464	1.08748
900.535	2.11659	900.535	1.7293	900.535	1.45629	900.535	1.08698
898.607	2.11481	898.607	1.72795	898.607	1.45512	898.607	1.0863
896.679	2.11297	896.679	1.72663	896.679	1.45398	896.679	1.0856
894.75	2.11113	894.75	1.72533	894.75	1.4529	894.75	1.08499
892.822	2.10927	892.822	1.72396	892.822	1.45169	892.822	1.08436
890.894	2.10741	890.894	1.7226	890.894	1.45042	890.894	1.08361
888.965	2.10553	888.965	1.72127	888.965	1.44918	888.965	1.08276
887.037	2.10368	887.037	1.71996	887.037	1.44783	887.037	1.08185
885.109	2.10187	885.109	1.71869	885.109	1.44636	885.109	1.08092
883.18	2.09993	883.18	1.71721	883.18	1.44495	883.18	1.08
881.252	2.09773	881.252	1.71534	881.252	1.44356	881.252	1.07896
879.324	2.0953	879.324	1.71328	879.324	1.44201	879.324	1.0777
877.395	2.09272	877.395	1.71127	877.395	1.44022	877.395	1.07633
875.467	2.09004	875.467	1.70918	875.467	1.43821	875.467	1.07497
873.539	2.08719	873.539	1.70682	873.539	1.43591	873.539	1.07347
871.61	2.08403	871.61	1.7043	871.61	1.43335	871.61	1.07167
869.682	2.08056	869.682	1.70172	869.682	1.43069	869.682	1.06964
867.754	2.07688	867.754	1.69902	867.754	1.428	867.754	1.06748
865.825	2.07297	865.825	1.69609	865.825	1.42531	865.825	1.06527
863.897	2.06882	863.897	1.69284	863.897	1.42261	863.897	1.06308
861.969	2.06457	861.969	1.68941	861.969	1.41972	861.969	1.06089
860.04	2.06033	860.04	1.68613	860.04	1.41663	860.04	1.05869
858.112	2.05617	858.112	1.68321	858.112	1.41361	858.112	1.05654
856.184	2.05232	856.184	1.68055	856.184	1.41092	856.184	1.05456
854.255	2.04891	854.255	1.67807	854.255	1.40853	854.255	1.05274
852.327	2.04568	852.327	1.6757	852.327	1.40627	852.327	1.05101
850.399	2.04258	850.399	1.67335	850.399	1.40408	850.399	1.04946
848.47	2.03966	848.47	1.67106	848.47	1.40197	848.47	1.04808
846.542	2.03668	846.542	1.6689	846.542	1.39981	846.542	1.04663
844.614	2.03364	844.614	1.6667	844.614	1.39761	844.614	1.04508
842.685	2.03071	842.685	1.66443	842.685	1.39543	842.685	1.0436
840.757	2.02778	840.757	1.66217	840.757	1.39322	840.757	1.04215
838.829	2.02476	838.829	1.6599	838.829	1.39104	838.829	1.04052
836.9	2.02181	836.9	1.65761	836.9	1.38896	836.9	1.0388
834.972	2.01903	834.972	1.65551	834.972	1.38692	834.972	1.03724
833.044	2.01643	833.044	1.6536	833.044	1.38488	833.044	1.03584
831.115	2.01397	831.115	1.65168	831.115	1.38287	831.115	1.03448
829.187	2.01153	829.187	1.64977	829.187	1.38102	829.187	1.03323
827.259	2.00902	827.259	1.64798	827.259	1.37932	827.259	1.03207
825.33	2.00664	825.33	1.64618	825.33	1.37763	825.33	1.03087
823.402	2.0044	823.402	1.64419	823.402	1.37592	823.402	1.02965
821.473	2.00205	821.473	1.64211	821.473	1.37421	821.473	1.02835
819.545	1.99973	819.545	1.64031	819.545	1.3725	819.545	1.02701
817.617	1.99763	817.617	1.63884	817.617	1.37075	817.617	1.02575
815.688	1.99549	815.688	1.63734	815.688	1.36893	815.688	1.02445
813.76	1.99318	813.76	1.63569	813.76	1.36706	813.76	1.02301
811.832	1.99096	811.832	1.63401	811.832	1.36519	811.832	1.0215
809.903	1.98891	809.903	1.63227	809.903	1.3633	809.903	1.01994
807.975	1.98673	807.975	1.63036	807.975	1.36141	807.975	1.01841
806.047	1.9844	806.047	1.62845	806.047	1.35958	806.047	1.01707
804.118	1.98212	804.118	1.62669	804.118	1.35776	804.118	1.01583
802.19	1.97986	802.19	1.62502	802.19	1.35582	802.19	1.01444
800.262	1.97764	800.262	1.62325	800.262	1.35383	800.262	1.01292
798.333	1.97551	798.333	1.62132	798.333	1.35191	798.333	1.01128
796.405	1.97338	796.405	1.61931	796.405	1.34999	796.405	1.00957
794.477	1.9712	794.477	1.61731	794.477	1.34799	794.477	1.00793
792.548	1.96901	792.548	1.61536	792.548	1.34596	792.548	1.00634
790.62	1.96684	790.62	1.61349	790.62	1.34385	790.62	1.0047
788.692	1.9646	788.692	1.61163	788.692	1.34164	788.692	1.00298
786.763	1.96225	786.763	1.60968	786.763	1.33938	786.763	1.00114
784.835	1.95997	784.835	1.60768	784.835	1.33721	784.835	0.99929
782.907	1.95789	782.907	1.60572	782.907	1.33522	782.907	0.99759
780.978	1.95577	780.978	1.60376	780.978	1.33332	780.978	0.99597
779.05	1.95342	779.05	1.60184	779.05	1.33134	779.05	0.99418
777.122	1.9509	777.122	1.59991	777.122	1.32915	777.122	0.99222
775.193	1.94838	775.193	1.59782	775.193	1.32681	775.193	0.99024
773.265	1.94604	773.265	1.5957	773.265	1.32453	773.265	0.98829
771.337	1.94392	771.337	1.59384	771.337	1.32247	771.337	0.98632
769.408	1.94184	769.408	1.59208	769.408	1.32051	769.408	0.98438
767.48	1.93968	767.48	1.59029	767.48	1.31847	767.48	0.9825
765.552	1.93737	765.552	1.58853	765.552	1.31642	765.552	0.98058
763.623	1.93498	763.623	1.58675	763.623	1.31444	763.623	0.97861
761.695	1.93271	761.695	1.5849	761.695	1.31235	761.695	0.97676
759.767	1.93057	759.767	1.58307	759.767	1.31016	759.767	0.97498
757.838	1.92848	757.838	1.58136	757.838	1.30804	757.838	0.97306
755.91	1.92636	755.91	1.57972	755.91	1.30593	755.91	0.97096
753.982	1.92419	753.982	1.57808	753.982	1.30383	753.982	0.96887
752.053	1.92201	752.053	1.57644	752.053	1.30186	752.053	0.96686
750.125	1.91984	750.125	1.57471	750.125	1.29987	750.125	0.96482
748.197	1.91772	748.197	1.57284	748.197	1.29773	748.197	0.96263
746.268	1.91551	746.268	1.57097	746.268	1.29553	746.268	0.96038
744.34	1.91319	744.34	1.56935	744.34	1.29335	744.34	0.95814
742.411	1.91114	742.411	1.56793	742.411	1.29117	742.411	0.95583
740.483	1.90934	740.483	1.56644	740.483	1.28902	740.483	0.95338
738.555	1.90751	738.555	1.56476	738.555	1.28693	738.555	0.95098
736.626	1.90564	736.626	1.56307	736.626	1.28486	736.626	0.94876
734.698	1.9038	734.698	1.56146	734.698	1.28279	734.698	0.94668
732.77	1.90196	732.77	1.55989	732.77	1.28074	732.77	0.94456
730.841	1.89998	730.841	1.55831	730.841	1.27865	730.841	0.94219
728.913	1.89784	728.913	1.55679	728.913	1.2765	728.913	0.93974
726.985	1.8959	726.985	1.55538	726.985	1.27444	726.985	0.93744
725.056	1.89429	725.056	1.55401	725.056	1.27251	725.056	0.93519
723.128	1.8926	723.128	1.55259	723.128	1.27053	723.128	0.93268
721.2	1.89064	721.2	1.55116	721.2	1.2683	721.2	0.9299
719.271	1.88861	719.271	1.54977	719.271	1.26598	719.271	0.92727
717.343	1.88676	717.343	1.54842	717.343	1.26391	717.343	0.92496
715.415	1.88528	715.415	1.54705	715.415	1.26207	715.415	0.92272
713.486	1.88387	713.486	1.54565	713.486	1.26021	713.486	0.92038
711.558	1.88225	711.558	1.54427	711.558	1.25827	711.558	0.918
709.63	1.88061	709.63	1.54293	709.63	1.25629	709.63	0.91559
707.701	1.87899	707.701	1.54155	707.701	1.25423	707.701	0.91313
705.773	1.87725	705.773	1.54024	705.773	1.25216	705.773	0.91064
703.845	1.87558	703.845	1.53925	703.845	1.25007	703.845	0.90812
701.916	1.87406	701.916	1.53833	701.916	1.24784	701.916	0.90555
699.988	1.87245	699.988	1.53713	699.988	1.24566	699.988	0.90296
698.06	1.87072	698.06	1.53584	698.06	1.24378	698.06	0.90048
696.131	1.86906	696.131	1.53458	696.131	1.24195	696.131	0.89811
694.203	1.86757	694.203	1.53328	694.203	1.23992	694.203	0.89564
692.275	1.86627	692.275	1.53206	692.275	1.23788	692.275	0.89306
690.346	1.86507	690.346	1.53104	690.346	1.23596	690.346	0.89057
688.418	1.86384	688.418	1.53021	688.418	1.23407	688.418	0.88816
686.49	1.86256	686.49	1.52941	686.49	1.23235	686.49	0.8857
684.561	1.86127	684.561	1.52842	684.561	1.23083	684.561	0.88317
682.633	1.85992	682.633	1.52715	682.633	1.22923	682.633	0.88045
680.705	1.85847	680.705	1.52581	680.705	1.22735	680.705	0.87758
678.776	1.85697	678.776	1.52471	678.776	1.2253	678.776	0.8749
676.848	1.85555	676.848	1.52383	676.848	1.22337	676.848	0.87251
674.92	1.85431	674.92	1.52309	674.92	1.22178	674.92	0.87029
672.991	1.85318	672.991	1.52241	672.991	1.22026	672.991	0.86805
671.063	1.85199	671.063	1.52166	671.063	1.21829	671.063	0.86535
669.135	1.85091	669.135	1.52087	669.135	1.21596	669.135	0.86223
667.206	1.85012	667.206	1.5201	667.206	1.2142	667.206	0.85968
665.278	1.8494	665.278	1.51932	665.278	1.21311	665.278	0.85792
663.349	1.8485	663.349	1.5185	663.349	1.21182	663.349	0.85599
661.421	1.84751	661.421	1.51765	661.421	1.21021	661.421	0.85358
659.493	1.84639	659.493	1.51681	659.493	1.20861	659.493	0.85098
657.564	1.84495	657.564	1.51592	657.564	1.20702	657.564	0.84838
655.636	1.84348	655.636	1.51489	655.636	1.20542	655.636	0.84597
653.708	1.84237	653.708	1.51384	653.708	1.20384	653.708	0.84368
651.779	1.84166	651.779	1.51295	651.779	1.20226	651.779	0.84129
649.851	1.8411	649.851	1.51238	649.851	1.20082	649.851	0.83894
647.923	1.84039	647.923	1.51215	647.923	1.1997	647.923	0.83674
645.994	1.83945	645.994	1.51183	645.994	1.19855	645.994	0.83445
644.066	1.83857	644.066	1.51125	644.066	1.19719	644.066	0.83207
642.138	1.83778	642.138	1.51083	642.138	1.19589	642.138	0.82985
640.209	1.83682	640.209	1.51061	640.209	1.19456	640.209	0.82784
638.281	1.83588	638.281	1.51017	638.281	1.19315	638.281	0.82573
636.353	1.83523	636.353	1.50959	636.353	1.19195	636.353	0.82329
634.424	1.8347	634.424	1.50939	634.424	1.19073	634.424	0.82084
632.496	1.83403	632.496	1.50946	632.496	1.18934	632.496	0.81871
630.568	1.83316	630.568	1.50913	630.568	1.18813	630.568	0.81676
628.639	1.83216	628.639	1.50827	628.639	1.18713	628.639	0.81457
626.711	1.83148	626.711	1.50738	626.711	1.18592	626.711	0.81214
624.783	1.83137	624.783	1.50693	624.783	1.18458	624.783	0.80982
622.854	1.83121	622.854	1.50686	622.854	1.18346	622.854	0.80778
620.926	1.8304	620.926	1.50679	620.926	1.18262	620.926	0.80587
618.998	1.8294	618.998	1.5065	618.998	1.18187	618.998	0.80377
617.069	1.82864	617.069	1.50602	617.069	1.18076	617.069	0.80132
615.141	1.82806	615.141	1.50539	615.141	1.17944	615.141	0.79895
613.213	1.82765	613.213	1.50474	613.213	1.17851	613.213	0.79702
611.284	1.82731	611.284	1.5043	611.284	1.17786	611.284	0.79539
609.356	1.82689	609.356	1.50414	609.356	1.17702	609.356	0.7937
607.428	1.82634	607.428	1.50421	607.428	1.17597	607.428	0.79148
605.499	1.82563	605.499	1.50442	605.499	1.17485	605.499	0.78896
603.571	1.82472	603.571	1.50448	603.571	1.17382	603.571	0.78719
601.643	1.82383	601.643	1.5041	601.643	1.17293	601.643	0.78602
599.714	1.82338	599.714	1.50339	599.714	1.17204	599.714	0.78425
597.786	1.82339	597.786	1.50269	597.786	1.17106	597.786	0.78196
595.858	1.82338	595.858	1.50243	595.858	1.16978	595.858	0.77987
593.929	1.82331	593.929	1.50281	593.929	1.16841	593.929	0.77813
592.001	1.82361	592.001	1.50351	592.001	1.16765	592.001	0.77677
590.072	1.82406	590.072	1.50414	590.072	1.16744	590.072	0.77569
588.144	1.82411	588.144	1.50438	588.144	1.16677	588.144	0.77444
586.216	1.82371	586.216	1.50397	586.216	1.16562	586.216	0.77289
584.287	1.82317	584.287	1.50346	584.287	1.16479	584.287	0.77143
582.359	1.823	582.359	1.50368	582.359	1.16424	582.359	0.77012
580.431	1.82352	580.431	1.50414	580.431	1.16359	580.431	0.76873
578.502	1.82415	578.502	1.50404	578.502	1.16304	578.502	0.76711
576.574	1.82432	576.574	1.50393	576.574	1.16287	576.574	0.76524
574.646	1.82427	574.646	1.50471	574.646	1.16291	574.646	0.76376
572.717	1.82421	572.717	1.50571	572.717	1.1629	572.717	0.76285
570.789	1.82414	570.789	1.50603	570.789	1.16272	570.789	0.76161
568.861	1.82418	568.861	1.50572	568.861	1.16258	568.861	0.7601
566.932	1.8242	566.932	1.50518	566.932	1.16263	566.932	0.75905
565.004	1.82428	565.004	1.50499	565.004	1.16268	565.004	0.75817
563.076	1.82465	563.076	1.50532	563.076	1.16238	563.076	0.75749
561.147	1.82511	561.147	1.50582	561.147	1.16158	561.147	0.75727
559.219	1.82532	559.219	1.5066	559.219	1.1609	559.219	0.75672
557.291	1.82558	557.291	1.50764	557.291	1.16095	557.291	0.75561
555.362	1.82649	555.362	1.5086	555.362	1.1613	555.362	0.75469
553.434	1.82766	553.434	1.50933	553.434	1.16124	553.434	0.75399
551.506	1.82804	551.506	1.50976	551.506	1.16096	551.506	0.75289
549.577	1.82761	549.577	1.50992	549.577	1.16093	549.577	0.75142
547.649	1.82736	547.649	1.51007	547.649	1.16112	547.649	0.75008
545.721	1.82792	545.721	1.51055	545.721	1.16131	545.721	0.74904
543.792	1.82874	543.792	1.51127	543.792	1.1611	543.792	0.74837
541.864	1.82933	541.864	1.51187	541.864	1.16031	541.864	0.74791
539.936	1.83035	539.936	1.51248	539.936	1.16004	539.936	0.7472
538.007	1.83169	538.007	1.51329	538.007	1.16055	538.007	0.74644
536.079	1.83235	536.079	1.51365	536.079	1.16056	536.079	0.74598
534.151	1.83223	534.151	1.51332	534.151	1.16021	534.151	0.74537
532.222	1.83227	532.222	1.51351	532.222	1.16031	532.222	0.74431
530.294	1.83307	530.294	1.51479	530.294	1.16007	530.294	0.74368
528.366	1.83383	528.366	1.51603	528.366	1.15909	528.366	0.74379
526.437	1.83387	526.437	1.51633	526.437	1.15871	526.437	0.74385
524.509	1.83396	524.509	1.51589	524.509	1.15972	524.509	0.74344
522.581	1.83446	522.581	1.51539	522.581	1.16108	522.581	0.74253
520.652	1.83502	520.652	1.51549	520.652	1.16177	520.652	0.74122
518.724	1.83593	518.724	1.51625	518.724	1.16172	518.724	0.73991
516.796	1.83718	516.796	1.51723	516.796	1.16139	516.796	0.73871
514.867	1.83823	514.867	1.51818	514.867	1.16139	514.867	0.73794
512.939	1.83896	512.939	1.51906	512.939	1.16177	512.939	0.73801
511.01	1.83942	511.01	1.52028	511.01	1.16237	511.01	0.73815
509.082	1.83987	509.082	1.52183	509.082	1.16287	509.082	0.73729
507.154	1.8407	507.154	1.52258	507.154	1.16264	507.154	0.73577
505.225	1.84168	505.225	1.52233	505.225	1.16179	505.225	0.73462
503.297	1.84231	503.297	1.52245	503.297	1.16111	503.297	0.73455
501.369	1.84276	501.369	1.52343	501.369	1.16115	501.369	0.73553
499.44	1.8439	499.44	1.52459	499.44	1.16209	499.44	0.73656
497.512	1.84563	497.512	1.52551	497.512	1.16333	497.512	0.73666
495.584	1.84706	495.584	1.52634	495.584	1.1642	495.584	0.73607
493.655	1.84809	493.655	1.52757	493.655	1.16475	493.655	0.73577
491.727	1.8484	491.727	1.52905	491.727	1.16441	491.727	0.73541
489.799	1.84845	489.799	1.53007	489.799	1.16334	489.799	0.7345
487.87	1.84967	487.87	1.5307	487.87	1.16352	487.87	0.73438
485.942	1.85136	485.942	1.53142	485.942	1.16467	485.942	0.7352
484.014	1.85219	484.014	1.53226	484.014	1.16489	484.014	0.73532
482.085	1.85296	482.085	1.53282	482.085	1.16501	482.085	0.73531
480.157	1.85418	480.157	1.53275	480.157	1.16633	480.157	0.73581
478.229	1.85506	478.229	1.53144	478.229	1.16704	478.229	0.73559
476.3	1.85501	476.3	1.52977	476.3	1.16541	476.3	0.73466
474.372	1.85486	474.372	1.53083	474.372	1.16389	474.372	0.73435
472.444	1.8564	472.444	1.53424	472.444	1.16518	472.444	0.73503
470.515	1.8596	470.515	1.53637	470.515	1.16719	470.515	0.73526
468.587	1.86254	468.587	1.53731	468.587	1.16806	468.587	0.73325
466.659	1.86449	466.659	1.53844	466.659	1.16996	466.659	0.73032
464.73	1.86519	464.73	1.53881	464.73	1.17101	464.73	0.72965
462.802	1.86572	462.802	1.5385	462.802	1.16936	462.802	0.73084
460.874	1.86745	460.874	1.53912	460.874	1.16971	460.874	0.73077
458.945	1.86828	458.945	1.5413	458.945	1.17108	458.945	0.72876
457.017	1.86721	457.017	1.54383	457.017	1.1696	457.017	0.72693
455.089	1.86647	455.089	1.54492	455.089	1.16825	455.089	0.72703
453.16	1.86711	453.16	1.54483	453.16	1.16829	453.16	0.72838
451.232	1.86846	451.232	1.54499	451.232	1.16816	451.232	0.72962
449.304	1.86978	449.304	1.54593	449.304	1.16895	449.304	0.73135
447.375	1.87056	447.375	1.54721	447.375	1.17144	447.375	0.73392
445.447	1.87083	445.447	1.54743	445.447	1.17255	445.447	0.73635
443.519	1.87177	443.519	1.54648	443.519	1.17072	443.519	0.73764
441.59	1.87331	441.59	1.54641	441.59	1.17022	441.59	0.73581
439.662	1.87507	439.662	1.54792	439.662	1.17322	439.662	0.73038
437.734	1.87739	437.734	1.54938	437.734	1.17613	437.734	0.72542
435.805	1.87886	435.805	1.54961	435.805	1.17607	435.805	0.72487
433.877	1.88003	433.877	1.54979	433.877	1.17343	433.877	0.72704
431.949	1.88305	431.949	1.55181	431.949	1.17094	431.949	0.72694
430.02	1.88555	430.02	1.55381	430.02	1.17117	430.02	0.72398
428.092	1.88562	428.092	1.55356	428.092	1.17262	428.092	0.72417
426.163	1.88709	426.163	1.55606	426.163	1.17389	426.163	0.72969
424.235	1.89133	424.235	1.56404	424.235	1.17731	424.235	0.73396
422.307	1.89202	422.307	1.56978	422.307	1.18352	422.307	0.73213
420.378	1.88662	420.378	1.5693	420.378	1.18959	420.378	0.72491
418.45	1.8839	418.45	1.56548	418.45	1.191	418.45	0.71665
416.522	1.88942	416.522	1.56054	416.522	1.18888	416.522	0.71395
414.593	1.89806	414.593	1.55734	414.593	1.18816	414.593	0.71422
412.665	1.90759	412.665	1.5546	412.665	1.18608	412.665	0.71228
410.737	1.91429	410.737	1.54951	410.737	1.18537	410.737	0.71507
408.808	1.9134	408.808	1.54675	408.808	1.19129	408.808	0.72464
406.88	1.91247	406.88	1.55099	406.88	1.1928	406.88	0.73337
404.952	1.9191	404.952	1.55836	404.952	1.18445	404.952	0.73563
403.023	1.92827	403.023	1.55724	403.023	1.17658	403.023	0.73158
401.095	1.92657	401.095	1.54768	401.095	1.1736	401.095	0.73104
399.167	1.91178	399.167	1.55084	399.167	1.17836	399.167	0.73667

## Sheet: Fig. 2b
O 1s			Li 1s
Binding Energy (eV)	Intensity (0% LiCl)	Intensity (25% LiCl)	Binding Energy (eV)	Intensity (0% LiCl)	Intensity (25% LiCl)
545.68	8820.03	8820.03	62.68	489.216	504.371
545.58	8632.51	8641.72	62.58	485.358	456.483
545.48	8843.05	8676.18	62.48	518.221	446.895
545.38	8794.42	8566.35	62.38	489.119	435.766
545.28	8525.25	8421.45	62.28	503.327	444.834
545.18	8563.54	8580.07	62.18	445.526	422.242
545.08	8588.33	8361.7	62.08	396.948	414.047
544.98	8496.54	8297.86	61.98	424.297	407.451
544.88	8430.78	8405.73	61.88	441.526	407.029
544.78	8255.9	8412.84	61.78	492.852	419.71
544.68	8393.89	8221.7	61.68	437.033	391.917
544.58	8438.79	8283.83	61.58	426.382	400.43
544.48	8517.45	8311.46	61.48	435.48	422.075
544.38	8459.59	8384.63	61.38	412.913	413.322
544.28	8562.24	8258.3	61.28	406.276	403.475
544.18	8664.5	8203.66	61.18	410.788	372.877
544.08	8547.33	8188.02	61.08	408.269	434.671
543.98	8423.99	8099.9	60.98	408.225	420.934
543.88	8249.05	7922.35	60.88	408.011	350.578
543.78	8300.17	8010.82	60.78	407.806	399.171
543.68	8297.41	8167.47	60.68	407.601	393.583
543.58	8103.55	7995.26	60.58	406.723	392.831
543.48	8000.98	8005.57	60.48	405.774	392.037
543.38	8272.61	7992.79	60.38	404.807	389.696
543.28	8187.3	7954.93	60.28	404.217	386.901
543.18	8102.76	7924.47	60.18	403.505	386.854
543.08	8118.07	7832.28	60.08	402.502	384.439
542.98	8103.53	8148.99	59.98	401.017	384.645
542.88	8171.73	7976.61	59.88	399.34	384.851
542.78	8194.32	7815.5	59.78	397.38	385.056
542.68	8104.51	7809.62	59.68	395.226	385.262
542.58	7908.38	7693.23	59.58	393.64	385.468
542.48	7826.66	7865.01	59.48	392.659	385.673
542.38	8130.98	7771.57	59.38	392.243	385.879
542.28	8178.42	7682.03	59.28	391.779	386.085
542.18	8240.71	7671.02	59.18	392.463	386.291
542.08	7957.29	7741.95	59.08	393.146	386.496
541.98	8036.69	7745	58.98	393.83	386.702
541.88	7973.21	7986.54	58.88	394.514	386.908
541.78	7972.58	7991.32	58.78	395.198	387.113
541.68	7956.68	7887.77	58.68	395.883	387.319
541.58	7934.64	7836.6	58.58	396.569	387.525
541.48	7933.55	7867.19	58.48	397.257	387.731
541.38	7927.85	7863.14	58.38	397.948	387.937
541.28	7916.83	7849.06	58.28	398.644	388.143
541.18	7896.63	7822.83	58.18	399.348	388.349
541.08	7870.72	7794.52	58.08	400.064	388.556
540.98	7839.86	7772.94	57.98	400.799	388.765
540.88	7808.07	7741.21	57.88	401.564	388.976
540.78	7778.38	7692.12	57.78	402.372	389.192
540.68	7761.1	7653.16	57.68	403.244	389.415
540.58	7744.69	7637.74	57.58	404.21	389.652
540.48	7724.45	7608.84	57.48	405.311	389.911
540.38	7700.51	7577.95	57.38	406.603	390.208
540.28	7676.07	7568.22	57.28	408.161	390.565
540.18	7649.95	7564.1	57.18	410.084	391.014
540.08	7630.41	7530.1	57.08	412.502	391.607
539.98	7618.39	7481.88	56.98	415.579	392.413
539.88	7611.76	7431.47	56.88	419.519	393.531
539.78	7607.21	7372.89	56.78	424.573	395.091
539.68	7600.77	7307.8	56.68	431.036	397.263
539.58	7596.69	7247.9	56.58	439.249	400.259
539.48	7592.5	7224.3	56.48	449.592	404.33
539.38	7585.94	7196.92	56.38	462.465	409.755
539.28	7577.71	7183.08	56.28	478.265	416.826
539.18	7568.78	7167.82	56.18	497.345	425.807
539.08	7553.79	7164.75	56.08	519.955	436.891
538.98	7538.65	7128.89	55.98	546.169	450.128
538.88	7528.18	7112.32	55.88	575.799	465.358
538.78	7519.45	7096.35	55.78	608.298	482.139
538.68	7512.73	7062.45	55.68	642.677	499.701
538.58	7513.32	7010.39	55.58	677.466	516.95
538.48	7519.27	6951.66	55.48	710.738	532.549
538.38	7526.78	6919.34	55.38	740.244	545.078
538.28	7537.66	6883.16	55.28	763.665	553.26
538.18	7549.67	6883.37	55.18	778.95	556.204
538.08	7562.98	6877.53	55.08	784.682	553.592
537.98	7577.82	6874.38	54.98	780.351	545.75
537.88	7594.51	6860.49	54.88	766.463	533.578
537.78	7613.47	6860.59	54.78	744.434	518.355
537.68	7635.31	6855.39	54.68	716.312	501.504
537.58	7660.65	6848.36	54.58	684.416	484.358
537.48	7690.35	6840.33	54.48	650.995	468.007
537.38	7725.57	6828.56	54.38	617.977	453.214
537.28	7767.63	6815.58	54.28	586.837	440.419
537.18	7818.04	6809.01	54.18	558.562	429.779
537.08	7878.52	6803.19	54.08	533.702	421.238
536.98	7950.79	6794.37	53.98	512.447	414.605
536.88	8036.23	6779.5	53.88	494.722	409.613
536.78	8135.85	6754.59	53.78	480.277	405.971
536.68	8249.92	6730.45	53.68	468.761	403.4
536.58	8377.7	6713.2	53.58	459.777	401.65
536.48	8517.14	6706.04	53.48	452.924	400.509
536.38	8664.81	6708.25	53.38	447.822	399.808
536.28	8815.86	6715.13	53.28	444.131	399.417
536.18	8964.29	6722.87	53.18	441.554	399.238
536.08	9103.44	6731.6	53.08	439.841	399.201
535.98	9226.88	6741.42	52.98	438.788	399.258
535.88	9329.17	6752.49	52.88	438.229	399.373
535.78	9406.81	6764.97	52.78	438.037	399.525
535.68	9459.11	6779.06	52.68	438.111	399.7
535.58	9488.75	6794.94	52.58	438.376	399.888
535.48	9501.89	6812.87	52.48	425.16	400.084
535.38	9487.03	6833.1	52.38	398.814	400.284
535.28	9428.38	6855.92	52.28	406.083	400.487
535.18	9330.75	6881.67	52.18	402.057	417.735
535.08	9201.29	6910.71	52.08	427.474	397.974
534.98	9048.98	6943.46	51.98	429.777	366.413
534.88	8883.68	6980.4	51.88	427.76	385.043
534.78	8715.17	7022.07	51.78	473.482	426.172
534.68	8552.35	7069.07	51.68	415.529	392.899
534.58	8402.86	7122.13	51.58	431.847	414.146
534.48	8272.47	7182.06	51.48	444.91	417.724
534.38	8164.98	7249.81	51.38	437.406	428.755
534.28	8082.39	7326.47	51.28	424.961	409.419
534.18	8025.25	7413.35	51.18	430.374	404.244
534.08	7992.89	7511.96	51.08	412.682	416.918
533.98	7983.86	7624.17	50.98	444.204	404.577
533.88	7996.37	7752.22	50.88	410.726	382.296
533.78	8028.71	7898.85	50.78	415.8	433.796
533.68	8079.35	8067.47	50.68	410.592	424.355
533.58	8147.2	8262.26
533.48	8231.93	8488.44
533.38	8333.88	8752.44
533.28	8454.24	9062.19
533.18	8595.18	9427.38
533.08	8759.96	9859.69
532.98	8953.05	10373
532.88	9180.36	10983.5
532.78	9449.42	11709.5
532.68	9769.71	12570.8
532.58	10152.7	13588.3
532.48	10611.7	14781.7
532.38	11162.1	16167.7
532.28	11820.3	17756
532.18	12602.5	19544.7
532.08	13523.1	21514.5
531.98	14591.8	23622.2
531.88	15809.3	25794.5
531.78	17162.9	27926.6
531.68	18620.8	29886
531.58	20127.7	31530
531.48	21603.3	32737.3
531.38	22947.2	33452.1
531.28	24053.6	33728.5
531.18	24837.6	33743.5
531.08	25268.4	33113.1
530.98	25397	31610.1
530.88	25197.3	29428
530.78	24342.9	26815.9
530.68	22929.8	24022.5
530.58	21137.3	21256.6
530.48	19159.4	18667.9
530.38	17167.9	16347.5
530.28	15290.9	14337.2
530.18	13608.8	12643
530.08	12160.4	11247.9
529.98	10953	10121.6
529.88	9973.75	9228.28
529.78	9198.03	8530.89
529.68	8596.45	7994.5
529.58	8138.8	7587.75
529.48	7796.84	7283.47
529.38	7545.69	7058.85
529.28	7364.27	6895.2
529.18	7235.29	6777.51
529.08	7145.03	6693.97
528.98	7082.86	6635.42
528.88	7040.66	6594.92
528.78	7012.46	6567.26
528.68	6993.91	6548.61
528.58	6981.86	6536.2
528.48	6974.15	6528.04
528.38	6960.48	6522.75
528.28	6879.72	6519.36
528.18	6911.57	6517.22
528.08	6923.54	6515.88
527.98	6928.81	6515.06
527.88	6859.4	6331.4
527.78	6902.32	6501.83
527.68	6712.21	6662.85
527.58	6803.83	6554.5
527.48	6820.88	6304.59
527.38	6852.46	6487.96
527.28	6908.55	6569.97
527.18	6763.53	6553.54
527.08	6801.32	6349.26
526.98	6859.91	6649.54
526.88	6684.4	6593.53
526.78	6777.61	6587.22
526.68	6843.92	6494.36
526.58	6707.43	6559.1
526.48	6685.53	6569.08
526.38	6794.92	6549.13
526.28	6699.7	6355.51
526.18	6707.13	6434.86
526.08	6805.7	6435.12
525.98	6777.45	6387.33
525.88	6843.07	6394.37
525.78	6827.38	6413.31
525.68	6795.84	6360.57

## Sheet: Fig. 2c
0% LiCl		4% LiCl		14% LiCl		25% LiCl
2θ (deg.)	Intensity (a.u.)	2θ (deg.)	Intensity (a.u.)	2θ (deg.)	Intensity (a.u.)	2θ (deg.)	Intensity (a.u.)
5.00657	2.25194	5.00657	11.6023	5.00657	11.1657	5.00657	-3.90193
5.0197	2.19733	5.0197	11.519	5.0197	11.0287	5.0197	-3.88157
5.03283	2.143	5.03283	11.436	5.03283	10.8921	5.03283	-3.86124
5.04596	2.08896	5.04596	11.3533	5.04596	10.756	5.04596	-3.84094
5.05909	2.03521	5.05909	11.2709	5.05909	10.6204	5.05909	-3.82067
5.07222	1.98175	5.07222	11.1888	5.07222	10.4852	5.07222	-3.80043
5.08535	1.92857	5.08535	11.1071	5.08535	10.3506	5.08535	-3.78021
5.09848	1.87569	5.09848	11.0256	5.09848	10.2165	5.09848	-3.76003
5.11161	1.82309	5.11161	10.9445	5.11161	10.0828	5.11161	-3.73988
5.12474	1.77078	5.12474	10.8637	5.12474	9.94967	5.12474	-3.71975
5.13787	1.71876	5.13787	10.7832	5.13787	9.81699	5.13787	-3.69966
5.151	1.66703	5.151	10.703	5.151	9.68481	5.151	-3.67959
5.16413	1.61559	5.16413	10.6231	5.16413	9.55312	5.16413	-3.65956
5.17726	1.56443	5.17726	10.5435	5.17726	9.42191	5.17726	-3.63955
5.19039	1.51356	5.19039	10.4642	5.19039	9.2912	5.19039	-3.61957
5.20352	1.46299	5.20352	10.3853	5.20352	9.16097	5.20352	-3.59963
5.21665	1.4127	5.21665	10.3066	5.21665	9.03123	5.21665	-3.57971
5.22978	1.3627	5.22978	10.2283	5.22978	8.90199	5.22978	-3.55982
5.24291	1.31298	5.24291	10.1503	5.24291	8.77323	5.24291	-3.53996
5.25604	1.26356	5.25604	10.0726	5.25604	8.64496	5.25604	-3.52013
5.26917	1.21442	5.26917	9.99516	5.26917	8.51718	5.26917	-3.50033
5.2823	1.16557	5.2823	9.91807	5.2823	8.38989	5.2823	-3.48056
5.29543	1.11702	5.29543	9.84129	5.29543	8.26308	5.29543	-3.46082
5.30856	1.06875	5.30856	9.76482	5.30856	8.13677	5.30856	-3.44111
5.32169	1.02076	5.32169	9.68867	5.32169	8.01095	5.32169	-3.42143
5.33482	0.973069	5.33482	9.61282	5.33482	7.88561	5.33482	-3.40177
5.34795	0.925664	5.34795	9.53729	5.34795	7.76077	5.34795	-3.38215
5.36108	0.878547	5.36108	9.46206	5.36108	7.63641	5.36108	-3.36255
5.37421	0.831719	5.37421	9.38715	5.37421	7.51254	5.37421	-3.34299
5.38734	0.785179	5.38734	9.31255	5.38734	7.38917	5.38734	-3.32345
5.40047	0.738927	5.40047	9.23826	5.40047	7.26628	5.40047	-3.30395
5.4136	0.692964	5.4136	9.16428	5.4136	7.14388	5.4136	-3.28447
5.42673	0.64729	5.42673	9.09061	5.42673	7.02197	5.42673	-3.26503
5.43986	0.601903	5.43986	9.01725	5.43986	6.90055	5.43986	-3.24561
5.45299	0.556806	5.45299	8.94421	5.45299	6.77961	5.45299	-3.22622
5.46613	0.511996	5.46613	8.87147	5.46613	6.65917	5.46613	-3.20686
5.47926	0.467475	5.47926	8.79905	5.47926	6.53922	5.47926	-3.18753
5.49239	0.423243	5.49239	8.72694	5.49239	6.41975	5.49239	-3.16823
5.50552	0.379299	5.50552	8.65513	5.50552	6.30077	5.50552	-3.14896
5.51865	0.335643	5.51865	8.58364	5.51865	6.18229	5.51865	-3.12972
5.53178	0.292276	5.53178	8.51246	5.53178	6.06429	5.53178	-3.11051
5.54491	0.249198	5.54491	8.44159	5.54491	5.94678	5.54491	-3.09133
5.55804	0.206407	5.55804	8.37104	5.55804	5.82976	5.55804	-3.07218
5.57117	0.163905	5.57117	8.30079	5.57117	5.71323	5.57117	-3.05305
5.5843	0.121692	5.5843	8.23086	5.5843	5.59719	5.5843	-3.03396
5.59743	0.0797672	5.59743	8.16123	5.59743	5.48164	5.59743	-3.0149
5.61056	0.0381307	5.61056	8.09192	5.61056	5.36658	5.61056	-2.99586
5.62369	-0.00321737	5.62369	8.02291	5.62369	5.252	5.62369	-2.97686
5.63682	-0.044277	5.63682	7.95422	5.63682	5.13792	5.63682	-2.95788
5.64995	-0.0850482	5.64995	7.88584	5.64995	5.02433	5.64995	-2.93893
5.66308	-0.125531	5.66308	7.81777	5.66308	4.91122	5.66308	-2.92002
5.67621	-0.165725	5.67621	7.75002	5.67621	4.7986	5.67621	-2.90113
5.68934	-0.205631	5.68934	7.68257	5.68934	4.68647	5.68934	-2.88227
5.70247	-0.245248	5.70247	7.61543	5.70247	4.57484	5.70247	-2.86344
5.7156	-0.284577	5.7156	7.54861	5.7156	4.46369	5.7156	-2.84464
5.72873	-0.323618	5.72873	7.48209	5.72873	4.35303	5.72873	-2.82587
5.74186	-0.36237	5.74186	7.41589	5.74186	4.24286	5.74186	-2.80713
5.75499	-0.400834	5.75499	7.35	5.75499	4.13317	5.75499	-2.78842
5.76812	-0.439009	5.76812	7.28442	5.76812	4.02398	5.76812	-2.76974
5.78125	-0.476896	5.78125	7.21915	5.78125	3.91528	5.78125	-2.75109
5.79438	-0.514494	5.79438	7.15419	5.79438	3.80706	5.79438	-2.73247
5.80751	-0.551804	5.80751	7.08954	5.80751	3.69934	5.80751	-2.71387
5.82064	-0.588825	5.82064	7.02521	5.82064	3.5921	5.82064	-2.69531
5.83377	-0.625558	5.83377	6.96118	5.83377	3.48535	5.83377	-2.67678
5.8469	-0.662003	5.8469	6.89747	5.8469	3.3791	5.8469	-2.65827
5.86003	-0.698159	5.86003	6.83406	5.86003	3.27333	5.86003	-2.6398
5.87316	-0.734027	5.87316	6.77097	5.87316	3.16805	5.87316	-2.62135
5.88629	-0.769606	5.88629	6.70819	5.88629	3.06326	5.88629	-2.60293
5.89942	-0.804897	5.89942	6.64572	5.89942	2.95896	5.89942	-2.58455
5.91255	-0.839899	5.91255	6.58356	5.91255	2.85514	5.91255	-2.56619
5.92568	-0.874613	5.92568	6.52171	5.92568	2.75182	5.92568	-2.54786
5.93882	-0.909039	5.93882	6.46018	5.93882	2.64899	5.93882	-2.52956
5.95195	-0.943176	5.95195	6.39895	5.95195	2.54664	5.95195	-2.51129
5.96508	-0.977024	5.96508	6.33804	5.96508	2.44479	5.96508	-2.49305
5.97821	-1.01058	5.97821	6.27743	5.97821	2.34342	5.97821	-2.47484
5.99134	-1.04386	5.99134	6.21714	5.99134	2.24254	5.99134	-2.45666
6.00447	-1.07684	6.00447	6.15716	6.00447	2.14216	6.00447	-2.43851
6.0176	-1.10953	6.0176	6.09749	6.0176	2.04226	6.0176	-2.42039
6.03073	-1.14194	6.03073	6.03813	6.03073	1.94285	6.03073	-2.4023
6.04386	-1.17406	6.04386	5.97908	6.04386	1.84393	6.04386	-2.38423
6.05699	-1.20589	6.05699	5.92034	6.05699	1.7455	6.05699	-2.3662
6.07012	-1.23743	6.07012	5.86192	6.07012	1.64755	6.07012	-2.3482
6.08325	-1.26868	6.08325	5.8038	6.08325	1.5501	6.08325	-2.33022
6.09638	-1.29965	6.09638	5.746	6.09638	1.45314	6.09638	-2.31228
6.10951	-1.33032	6.10951	5.68851	6.10951	1.35666	6.10951	-2.29436
6.12264	-1.36071	6.12264	5.63132	6.12264	1.26068	6.12264	-2.27648
6.13577	-1.39081	6.13577	5.57445	6.13577	1.16518	6.13577	-2.25862
6.1489	-1.42062	6.1489	5.51789	6.1489	1.07017	6.1489	-2.24079
6.16203	-1.45014	6.16203	5.46164	6.16203	0.975653	6.16203	-2.22299
6.17516	-1.47937	6.17516	5.40571	6.17516	0.881624	6.17516	-2.20522
6.18829	-1.50832	6.18829	5.35008	6.18829	0.788084	6.18829	-2.18749
6.20142	-1.53698	6.20142	5.29476	6.20142	0.695033	6.20142	-2.16978
6.21455	-1.56534	6.21455	5.23976	6.21455	0.602471	6.21455	-2.1521
6.22768	-1.59342	6.22768	5.18507	6.22768	0.510399	6.22768	-2.13444
6.24081	-1.62122	6.24081	5.13068	6.24081	0.418815	6.24081	-2.11682
6.25394	-1.64872	6.25394	5.07661	6.25394	0.327721	6.25394	-2.09923
6.26707	-1.67593	6.26707	5.02285	6.26707	0.237116	6.26707	-2.08167
6.2802	-1.70286	6.2802	4.9694	6.2802	0.147	6.2802	-2.06414
6.29333	-1.7295	6.29333	4.91627	6.29333	0.0573732	6.29333	-2.04663
6.30646	-1.75585	6.30646	4.86344	6.30646	-0.0317644	6.30646	-2.02916
6.31959	-1.78191	6.31959	4.81092	6.31959	-0.120413	6.31959	-2.01171
6.33272	-1.80768	6.33272	4.75872	6.33272	-0.208572	6.33272	-1.9943
6.34585	-1.83316	6.34585	4.70682	6.34585	-0.296242	6.34585	-1.97691
6.35898	-1.85836	6.35898	4.65524	6.35898	-0.383423	6.35898	-1.95956
6.37211	-1.88327	6.37211	4.60397	6.37211	-0.470115	6.37211	-1.94223
6.38524	-1.90788	6.38524	4.55301	6.38524	-0.556318	6.38524	-1.92493
6.39838	-1.93221	6.39838	4.50236	6.39838	-0.642032	6.39838	-1.90766
6.41151	-1.95626	6.41151	4.45202	6.41151	-0.727256	6.41151	-1.89043
6.42464	-1.98001	6.42464	4.40199	6.42464	-0.811991	6.42464	-1.87322
6.43777	-2.00347	6.43777	4.35228	6.43777	-0.896237	6.43777	-1.85604
6.4509	-2.02665	6.4509	4.30287	6.4509	-0.979994	6.4509	-1.83889
6.46403	-2.04954	6.46403	4.25378	6.46403	-1.06326	6.46403	-1.82177
6.47716	-2.07214	6.47716	4.20499	6.47716	-1.14604	6.47716	-1.80467
6.49029	-2.09445	6.49029	4.15652	6.49029	-1.22833	6.49029	-1.78761
6.50342	-2.11647	6.50342	4.10836	6.50342	-1.31013	6.50342	-1.77058
6.51655	-2.13821	6.51655	4.06051	6.51655	-1.39144	6.51655	-1.75358
6.52968	-2.15965	6.52968	4.01297	6.52968	-1.47226	6.52968	-1.7366
6.54281	-2.18081	6.54281	3.96574	6.54281	-1.5526	6.54281	-1.71966
6.55594	-2.20168	6.55594	3.91883	6.55594	-1.63244	6.55594	-1.70274
6.56907	-2.22226	6.56907	3.87222	6.56907	-1.7118	6.56907	-1.68586
6.5822	-2.24255	6.5822	3.82593	6.5822	-1.79066	6.5822	-1.669
6.59533	-2.26255	6.59533	3.77994	6.59533	-1.86904	6.59533	-1.65218
6.60846	-2.28227	6.60846	3.73427	6.60846	-1.94692	6.60846	-1.63538
6.62159	-2.30169	6.62159	3.68891	6.62159	-2.02432	6.62159	-1.61861
6.63472	-2.32083	6.63472	3.64386	6.63472	-2.10123	6.63472	-1.60187
6.64785	-2.33968	6.64785	3.59912	6.64785	-2.17765	6.64785	-1.58517
6.66098	-2.35824	6.66098	3.55469	6.66098	-2.25358	6.66098	-1.56849
6.67411	-2.37652	6.67411	3.51057	6.67411	-2.32902	6.67411	-1.55184
6.68724	-2.3945	6.68724	3.46677	6.68724	-2.40398	6.68724	-1.53522
6.70037	-2.4122	6.70037	3.42327	6.70037	-2.47844	6.70037	-1.51863
6.7135	-2.4296	6.7135	3.38009	6.7135	-2.55241	6.7135	-1.50206
6.72663	-2.44672	6.72663	3.33721	6.72663	-2.6259	6.72663	-1.48553
6.73976	-2.46355	6.73976	3.29465	6.73976	-2.69889	6.73976	-1.46903
6.75289	-2.4801	6.75289	3.2524	6.75289	-2.7714	6.75289	-1.45256
6.76602	-2.49635	6.76602	3.21046	6.76602	-2.84342	6.76602	-1.43611
6.77915	-2.51232	6.77915	3.16883	6.77915	-2.91495	6.77915	-1.4197
6.79228	-2.52799	6.79228	3.12751	6.79228	-2.98598	6.79228	-1.40332
6.80541	-2.54338	6.80541	3.08651	6.80541	-3.05653	6.80541	-1.38696
6.81854	-2.55848	6.81854	3.04581	6.81854	-3.1266	6.81854	-1.37063
6.83167	-2.57329	6.83167	3.00543	6.83167	-3.19617	6.83167	-1.35434
6.8448	-2.58782	6.8448	2.96535	6.8448	-3.26525	6.8448	-1.33807
6.85793	-2.60205	6.85793	2.92559	6.85793	-3.33384	6.85793	-1.32183
6.87107	-2.616	6.87107	2.88614	6.87107	-3.40195	6.87107	-1.30563
6.8842	-2.62966	6.8842	2.847	6.8842	-3.46956	6.8842	-1.28945
6.89733	-2.64302	6.89733	2.80817	6.89733	-3.53669	6.89733	-1.2733
6.91046	-2.65611	6.91046	2.76965	6.91046	-3.60332	6.91046	-1.25718
6.92359	-2.6689	6.92359	2.73144	6.92359	-3.66947	6.92359	-1.24109
6.93672	-2.6814	6.93672	2.69355	6.93672	-3.73513	6.93672	-1.22503
6.94985	-2.69362	6.94985	2.65596	6.94985	-3.8003	6.94985	-1.209
6.96298	-2.70554	6.96298	2.61869	6.96298	-3.86498	6.96298	-1.19299
6.97611	-2.71718	6.97611	2.58173	6.97611	-3.92917	6.97611	-1.17702
6.98924	-2.72853	6.98924	2.54508	6.98924	-3.99287	6.98924	-1.16108
7.00237	-2.7396	7.00237	2.50873	7.00237	-4.05609	7.00237	-1.14517
7.0155	-2.75037	7.0155	2.4727	7.0155	-4.11881	7.0155	-1.12928
7.02863	-2.76085	7.02863	2.43699	7.02863	-4.18104	7.02863	-1.11343
7.04176	-2.77105	7.04176	2.40158	7.04176	-4.24279	7.04176	-1.0976
7.05489	-2.78096	7.05489	2.36648	7.05489	-4.30405	7.05489	-1.08181
7.06802	-2.79058	7.06802	2.3317	7.06802	-4.36481	7.06802	-1.06604
7.08115	-2.79991	7.08115	2.29722	7.08115	-4.42509	7.08115	-1.0503
7.09428	-2.80895	7.09428	2.26306	7.09428	-4.48488	7.09428	-1.03459
7.10741	-2.81771	7.10741	2.22921	7.10741	-4.54418	7.10741	-1.01892
7.12054	-2.82617	7.12054	2.19567	7.12054	-4.60299	7.12054	-1.00327
7.13367	-2.83435	7.13367	2.16244	7.13367	-4.66131	7.13367	-0.987649
7.1468	-2.84224	7.1468	2.12952	7.1468	-4.71914	7.1468	-0.972059
7.15993	-2.84984	7.15993	2.09691	7.15993	-4.77648	7.15993	-0.956499
7.17306	-2.85715	7.17306	2.06461	7.17306	-4.83334	7.17306	-0.940968
7.18619	-2.86418	7.18619	2.03263	7.18619	-4.8897	7.18619	-0.925467
7.19932	-2.87091	7.19932	2.00095	7.19932	-4.94558	7.19932	-0.909995
7.21245	-2.87736	7.21245	1.96959	7.21245	-5.00096	7.21245	-0.894553
7.22558	-2.88352	7.22558	1.93853	7.22558	-5.05586	7.22558	-0.87914
7.23871	-2.88939	7.23871	1.90779	7.23871	-5.11027	7.23871	-0.863756
7.25184	-2.89497	7.25184	1.87736	7.25184	-5.16419	7.25184	-0.848402
7.26497	-2.90026	7.26497	1.84724	7.26497	-5.21762	7.26497	-0.833077
7.2781	-2.90527	7.2781	1.81743	7.2781	-5.27056	7.2781	-0.817782
7.29123	-2.90998	7.29123	1.78794	7.29123	-5.32301	7.29123	-0.802517
7.30436	-2.91441	7.30436	1.75875	7.30436	-5.37497	7.30436	-0.78728
7.31749	-2.91855	7.31749	1.72988	7.31749	-5.42645	7.31749	-0.772073
7.33063	-2.9224	7.33063	1.70131	7.33063	-5.47743	7.33063	-0.756896
7.34376	-2.92596	7.34376	1.67306	7.34376	-5.52792	7.34376	-0.741748
7.35689	-2.92924	7.35689	1.64512	7.35689	-5.57793	7.35689	-0.726629
7.37002	-2.93222	7.37002	1.61749	7.37002	-5.62745	7.37002	-0.71154
7.38315	-2.93492	7.38315	1.59017	7.38315	-5.67647	7.38315	-0.696481
7.39628	-2.93733	7.39628	1.56316	7.39628	-5.72501	7.39628	-0.68145
7.40941	-2.93945	7.40941	1.53646	7.40941	-5.77306	7.40941	-0.66645
7.42254	-2.94128	7.42254	1.51007	7.42254	-5.82062	7.42254	-0.651478
7.43567	-2.94282	7.43567	1.484	7.43567	-5.86769	7.43567	-0.636536
7.4488	-2.94408	7.4488	1.45823	7.4488	-5.91427	7.4488	-0.621624
7.46193	-2.94504	7.46193	1.43278	7.46193	-5.96037	7.46193	-0.606741
7.47506	-2.94572	7.47506	1.40764	7.47506	-6.00597	7.47506	-0.591887
7.48819	-2.94611	7.48819	1.3828	7.48819	-6.05108	7.48819	-0.577063
7.50132	-2.94621	7.50132	1.35828	7.50132	-6.09571	7.50132	-0.562269
7.51445	-2.94603	7.51445	1.33408	7.51445	-6.13984	7.51445	-0.547503
7.52758	-2.94555	7.52758	1.31018	7.52758	-6.18349	7.52758	-0.532768
7.54071	-2.94479	7.54071	1.28659	7.54071	-6.22665	7.54071	-0.518061
7.55384	-2.94373	7.55384	1.26331	7.55384	-6.26932	7.55384	-0.503384
7.56697	-2.94239	7.56697	1.24035	7.56697	-6.3115	7.56697	-0.488737
7.5801	-2.94076	7.5801	1.21769	7.5801	-6.35319	7.5801	-0.474119
7.59323	-2.93885	7.59323	1.19535	7.59323	-6.39439	7.59323	-0.45953
7.60636	-2.93664	7.60636	1.17332	7.60636	-6.4351	7.60636	-0.444971
7.61949	-2.93414	7.61949	1.1516	7.61949	-6.47532	7.61949	-0.430442
7.63262	-2.93136	7.63262	1.13019	7.63262	-6.51506	7.63262	-0.415941
7.64575	-2.92829	7.64575	1.10909	7.64575	-6.5543	7.64575	-0.401471
7.65888	-2.92493	7.65888	1.0883	7.65888	-6.59306	7.65888	-0.387029
7.67201	-2.92128	7.67201	1.06783	7.67201	-6.63132	7.67201	-0.372618
7.68514	-2.91734	7.68514	1.04766	7.68514	-6.6691	7.68514	-0.358235
7.69827	-2.91312	7.69827	1.02781	7.69827	-6.70639	7.69827	-0.343882
7.7114	-2.9086	7.7114	1.00826	7.7114	-6.74318	7.7114	-0.329559
7.72453	-2.9038	7.72453	0.989031	7.72453	-6.77949	7.72453	-0.315264
7.73766	-2.89871	7.73766	0.97011	7.73766	-6.81531	7.73766	-0.301
7.75079	-2.89333	7.75079	0.9515	7.75079	-6.85065	7.75079	-0.286765
7.76392	-2.88766	7.76392	0.933201	7.76392	-6.88549	7.76392	-0.272559
7.77705	-2.88171	7.77705	0.915213	7.77705	-6.91984	7.77705	-0.258382
7.79019	-2.87546	7.79019	0.897536	7.79019	-6.9537	7.79019	-0.244236
7.80332	-2.86893	7.80332	0.88017	7.80332	-6.98708	7.80332	-0.230118
7.81645	-2.86211	7.81645	0.863115	7.81645	-7.01996	7.81645	-0.21603
7.82958	-2.855	7.82958	0.846371	7.82958	-7.05236	7.82958	-0.201972
7.84271	-2.8476	7.84271	0.829938	7.84271	-7.08427	7.84271	-0.187943
7.85584	-2.83991	7.85584	0.813817	7.85584	-7.11569	7.85584	-0.173943
7.86897	-2.83194	7.86897	0.798006	7.86897	-7.14661	7.86897	-0.159973
7.8821	-2.82368	7.8821	0.782507	7.8821	-7.17705	7.8821	-0.146032
7.89523	-2.81512	7.89523	0.767318	7.89523	-7.207	7.89523	-0.132121
7.90836	-2.80628	7.90836	0.752441	7.90836	-7.23647	7.90836	-0.118239
7.92149	-2.79715	7.92149	0.737874	7.92149	-7.26544	7.92149	-0.104386
7.93462	-2.78774	7.93462	0.723619	7.93462	-7.29392	7.93462	-0.0905633
7.94775	-2.77803	7.94775	0.709675	7.94775	-7.32192	7.94775	-0.0767698
7.96088	-2.76804	7.96088	0.696042	7.96088	-7.34942	7.96088	-0.0630057
7.97401	-2.75775	7.97401	0.68272	7.97401	-7.37644	7.97401	-0.049271
7.98714	-2.74718	7.98714	0.669709	7.98714	-7.40296	7.98714	-0.0355658
8.00027	-2.73632	8.00027	0.657009	8.00027	-7.429	8.00027	-0.02189
8.0134	-2.72518	8.0134	0.64462	8.0134	-7.45455	8.0134	-0.00824372
8.02653	-2.71374	8.02653	0.632542	8.02653	-7.47961	8.02653	0.00537316
8.03966	-2.70201	8.03966	0.620775	8.03966	-7.50418	8.03966	0.0189606
8.05279	-2.69	8.05279	0.60932	8.05279	-7.52826	8.05279	0.0325186
8.06592	-2.6777	8.06592	0.598175	8.06592	-7.55185	8.06592	0.0460471
8.07905	-2.66511	8.07905	0.587341	8.07905	-7.57495	8.07905	0.0595462
8.09218	-2.65223	8.09218	0.576819	8.09218	-7.59756	8.09218	0.0730159
8.10531	-2.63906	8.10531	0.566607	8.10531	-7.61969	8.10531	0.0864561
8.11844	-2.62561	8.11844	0.556707	8.11844	-7.64132	8.11844	0.0998668
8.13157	-2.61186	8.13157	0.547118	8.13157	-7.66247	8.13157	0.113248
8.1447	-2.59783	8.1447	0.537839	8.1447	-7.68313	8.1447	0.1266
8.15783	-2.58351	8.15783	0.528872	8.15783	-7.70329	8.15783	0.139922
8.17096	-2.5689	8.17096	0.520216	8.17096	-7.72297	8.17096	0.153215
8.18409	-2.554	8.18409	0.511871	8.18409	-7.74216	8.18409	0.166479
8.19722	-2.53882	8.19722	0.503837	8.19722	-7.76086	8.19722	0.179713
8.21035	-2.52334	8.21035	0.496114	8.21035	-7.77907	8.21035	0.192918
8.22348	-2.50758	8.22348	0.488702	8.22348	-7.79679	8.22348	0.206093
8.23661	-2.49153	8.23661	0.481601	8.23661	-7.81403	8.23661	0.219239
8.24974	-2.47519	8.24974	0.474812	8.24974	-7.83077	8.24974	0.232355
8.26288	-2.45856	8.26288	0.468333	8.26288	-7.84703	8.26288	0.245442
8.27601	-2.44164	8.27601	0.462165	8.27601	-7.86279	8.27601	0.258499
8.28914	-2.42444	8.28914	0.456309	8.28914	-7.87807	8.28914	0.271527
8.30227	-2.39281	8.30227	0.462274	8.30227	-7.89148	8.30227	0.297628
8.3154	-2.36159	8.3154	0.468597	8.3154	-7.9036	8.3154	0.32315
8.32853	-2.33065	8.32853	0.475302	8.32853	-7.91477	8.32853	0.348774
8.34166	-2.29831	8.34166	0.482368	8.34166	-7.9235	8.34166	0.374494
8.35479	-2.26554	8.35479	0.489754	8.35479	-7.93073	8.35479	0.4013
8.36792	-2.23294	8.36792	0.496859	8.36792	-7.93742	8.36792	0.429291
8.38105	-2.2005	8.38105	0.505529	8.38105	-7.94356	8.38105	0.456893
8.39418	-2.1685	8.39418	0.514478	8.39418	-7.94799	8.39418	0.484465
8.40731	-2.13708	8.40731	0.524476	8.40731	-7.95154	8.40731	0.511104
8.42044	-2.10502	8.42044	0.535259	8.42044	-7.95353	8.42044	0.537409
8.43357	-2.07318	8.43357	0.545658	8.43357	-7.9556	8.43357	0.564297
8.4467	-2.04194	8.4467	0.555994	8.4467	-7.95672	8.4467	0.591656
8.45983	-2.01084	8.45983	0.56571	8.45983	-7.95666	8.45983	0.620826
8.47296	-1.98099	8.47296	0.57498	8.47296	-7.95421	8.47296	0.648699
8.48609	-1.95148	8.48609	0.584947	8.48609	-7.9503	8.48609	0.676128
8.49922	-1.92106	8.49922	0.595257	8.49922	-7.94617	8.49922	0.703009
8.51235	-1.89073	8.51235	0.605205	8.51235	-7.94205	8.51235	0.730177
8.52548	-1.86156	8.52548	0.61522	8.52548	-7.93744	8.52548	0.755469
8.53861	-1.83346	8.53861	0.625202	8.53861	-7.93145	8.53861	0.780012
8.55174	-1.80621	8.55174	0.6352	8.55174	-7.92516	8.55174	0.803477
8.56487	-1.77933	8.56487	0.646473	8.56487	-7.91915	8.56487	0.825791
8.578	-1.75108	8.578	0.65817	8.578	-7.91066	8.578	0.847293
8.59113	-1.72362	8.59113	0.670417	8.59113	-7.90057	8.59113	0.868523
8.60426	-1.69638	8.60426	0.683292	8.60426	-7.88869	8.60426	0.889383
8.61739	-1.6675	8.61739	0.697659	8.61739	-7.87491	8.61739	0.909862
8.63052	-1.63818	8.63052	0.712096	8.63052	-7.86077	8.63052	0.931431
8.64365	-1.60914	8.64365	0.727347	8.64365	-7.84511	8.64365	0.952307
8.65678	-1.58062	8.65678	0.742296	8.65678	-7.82668	8.65678	0.972705
8.66991	-1.55373	8.66991	0.758091	8.66991	-7.80713	8.66991	0.992913
8.68304	-1.52751	8.68304	0.774718	8.68304	-7.78543	8.68304	1.01388
8.69617	-1.50137	8.69617	0.791336	8.69617	-7.76275	8.69617	1.0334
8.7093	-1.47417	8.7093	0.807699	8.7093	-7.74006	8.7093	1.05206
8.72244	-1.44602	8.72244	0.824727	8.72244	-7.71695	8.72244	1.07013
8.73557	-1.41645	8.73557	0.841914	8.73557	-7.69236	8.73557	1.08814
8.7487	-1.38534	8.7487	0.858986	8.7487	-7.66765	8.7487	1.10542
8.76183	-1.35488	8.76183	0.876168	8.76183	-7.64229	8.76183	1.12186
8.77496	-1.32486	8.77496	0.892282	8.77496	-7.61674	8.77496	1.13735
8.78809	-1.2962	8.78809	0.908064	8.78809	-7.59099	8.78809	1.15241
8.80122	-1.26721	8.80122	0.925337	8.80122	-7.56493	8.80122	1.16717
8.81435	-1.23666	8.81435	0.94318	8.81435	-7.53888	8.81435	1.18107
8.82748	-1.20719	8.82748	0.961765	8.82748	-7.51165	8.82748	1.19249
8.84061	-1.17703	8.84061	0.981849	8.84061	-7.48452	8.84061	1.20393
8.85374	-1.14682	8.85374	1.00345	8.85374	-7.45661	8.85374	1.21465
8.86687	-1.11786	8.86687	1.02518	8.86687	-7.4284	8.86687	1.22392
8.88	-1.08831	8.88	1.04674	8.88	-7.39869	8.88	1.23187
8.89313	-1.05799	8.89313	1.0689	8.89313	-7.36868	8.89313	1.23994
8.90626	-1.0286	8.90626	1.09136	8.90626	-7.33679	8.90626	1.24633
8.91939	-0.998883	8.91939	1.11417	8.91939	-7.30508	8.91939	1.25145
8.93252	-0.968157	8.93252	1.13756	8.93252	-7.27226	8.93252	1.25661
8.94565	-0.93842	8.94565	1.16257	8.94565	-7.24006	8.94565	1.26161
8.95878	-0.907566	8.95878	1.18681	8.95878	-7.20792	8.95878	1.26613
8.97191	-0.876593	8.97191	1.21128	8.97191	-7.17435	8.97191	1.26978
8.98504	-0.845226	8.98504	1.23805	8.98504	-7.13958	8.98504	1.27244
8.99817	-0.811532	8.99817	1.26505	8.99817	-7.1041	8.99817	1.27507
9.0113	-0.777789	9.0113	1.29206	9.0113	-7.06873	9.0113	1.27623
9.02443	-0.746185	9.02443	1.31805	9.02443	-7.03441	9.02443	1.27703
9.03756	-0.714292	9.03756	1.34287	9.03756	-7.00219	9.03756	1.27746
9.05069	-0.683602	9.05069	1.36934	9.05069	-6.97141	9.05069	1.27888
9.06382	-0.654098	9.06382	1.39544	9.06382	-6.94292	9.06382	1.28072
9.07695	-0.624492	9.07695	1.42406	9.07695	-6.91314	9.07695	1.28112
9.09008	-0.592794	9.09008	1.45078	9.09008	-6.88346	9.09008	1.27925
9.10321	-0.560857	9.10321	1.47586	9.10321	-6.85362	9.10321	1.27469
9.11634	-0.529409	9.11634	1.50105	9.11634	-6.82392	9.11634	1.26868
9.12947	-0.497267	9.12947	1.52627	9.12947	-6.79347	9.12947	1.26171
9.1426	-0.465558	9.1426	1.55169	9.1426	-6.76542	9.1426	1.25383
9.15573	-0.434187	9.15573	1.57897	9.15573	-6.73675	9.15573	1.24751
9.16886	-0.401253	9.16886	1.60713	9.16886	-6.70749	9.16886	1.24186
9.182	-0.368208	9.182	1.63563	9.182	-6.67822	9.182	1.23586
9.19513	-0.335434	9.19513	1.66267	9.19513	-6.65066	9.19513	1.22962
9.20826	-0.301295	9.20826	1.6899	9.20826	-6.62323	9.20826	1.22392
9.22139	-0.268295	9.22139	1.71748	9.22139	-6.59385	9.22139	1.21847
9.23452	-0.234505	9.23452	1.7454	9.23452	-6.56565	9.23452	1.21437
9.24765	-0.198768	9.24765	1.77317	9.24765	-6.53718	9.24765	1.21235
9.26078	-0.160853	9.26078	1.7995	9.26078	-6.50843	9.26078	1.21088
9.27391	-0.121055	9.27391	1.82564	9.27391	-6.47741	9.27391	1.20928
9.28704	-0.081329	9.28704	1.85207	9.28704	-6.44714	9.28704	1.20911
9.30017	-0.0405318	9.30017	1.87839	9.30017	-6.41916	9.30017	1.21093
9.3133	-0.0003069	9.3133	1.90596	9.3133	-6.39189	9.3133	1.21155
9.32643	0.0396326	9.32643	1.93265	9.32643	-6.36465	9.32643	1.21198
9.33956	0.0814313	9.33956	1.95876	9.33956	-6.33801	9.33956	1.21079
9.35269	0.123986	9.35269	1.9863	9.35269	-6.31149	9.35269	1.21101
9.36582	0.166462	9.36582	2.0136	9.36582	-6.28539	9.36582	1.20996
9.37895	0.208714	9.37895	2.04062	9.37895	-6.25799	9.37895	1.2077
9.39208	0.251751	9.39208	2.06573	9.39208	-6.2308	9.39208	1.20746
9.40521	0.294373	9.40521	2.0894	9.40521	-6.20511	9.40521	1.20908
9.41834	0.335932	9.41834	2.11199	9.41834	-6.18013	9.41834	1.2108
9.43147	0.37871	9.43147	2.13467	9.43147	-6.15452	9.43147	1.21241
9.4446	0.423531	9.4446	2.1573	9.4446	-6.12768	9.4446	1.21374
9.45773	0.468061	9.45773	2.1812	9.45773	-6.10216	9.45773	1.21736
9.47086	0.512079	9.47086	2.20465	9.47086	-6.07592	9.47086	1.22386
9.48399	0.555052	9.48399	2.22758	9.48399	-6.0489	9.48399	1.22981
9.49712	0.598878	9.49712	2.25033	9.49712	-6.0234	9.49712	1.23579
9.51025	0.641845	9.51025	2.27193	9.51025	-5.99667	9.51025	1.24171
9.52338	0.684588	9.52338	2.29339	9.52338	-5.97138	9.52338	1.24703
9.53651	0.726867	9.53651	2.31549	9.53651	-5.94364	9.53651	1.25259
9.54964	0.769695	9.54964	2.33815	9.54964	-5.91596	9.54964	1.25825
9.56277	0.8134	9.56277	2.35816	9.56277	-5.88782	9.56277	1.26393
9.5759	0.857105	9.5759	2.37875	9.5759	-5.85854	9.5759	1.2689
9.58903	0.899007	9.58903	2.39943	9.58903	-5.82911	9.58903	1.27341
9.60216	0.940961	9.60216	2.41852	9.60216	-5.80138	9.60216	1.27936
9.61529	0.982774	9.61529	2.43874	9.61529	-5.77351	9.61529	1.28677
9.62842	1.02521	9.62842	2.46007	9.62842	-5.7448	9.62842	1.29635
9.64155	1.0677	9.64155	2.48146	9.64155	-5.71501	9.64155	1.30558
9.65469	1.1092	9.65469	2.50501	9.65469	-5.68561	9.65469	1.31657
9.66782	1.14863	9.66782	2.52914	9.66782	-5.6556	9.66782	1.32702
9.68095	1.1893	9.68095	2.55343	9.68095	-5.62475	9.68095	1.33904
9.69408	1.22985	9.69408	2.57578	9.69408	-5.59136	9.69408	1.3489
9.70721	1.27085	9.70721	2.59643	9.70721	-5.55735	9.70721	1.36019
9.72034	1.31265	9.72034	2.61778	9.72034	-5.52332	9.72034	1.3703
9.73347	1.35688	9.73347	2.63795	9.73347	-5.49064	9.73347	1.37986
9.7466	1.40165	9.7466	2.65901	9.7466	-5.45819	9.7466	1.38869
9.75973	1.44636	9.75973	2.68184	9.75973	-5.42467	9.75973	1.39695
9.77286	1.48994	9.77286	2.70533	9.77286	-5.39058	9.77286	1.4027
9.78599	1.535	9.78599	2.72752	9.78599	-5.35706	9.78599	1.40689
9.79912	1.5806	9.79912	2.75172	9.79912	-5.32414	9.79912	1.41199
9.81225	1.62811	9.81225	2.7772	9.81225	-5.29215	9.81225	1.41793
9.82538	1.67541	9.82538	2.80431	9.82538	-5.25799	9.82538	1.4255
9.83851	1.72276	9.83851	2.83223	9.83851	-5.22224	9.83851	1.43185
9.85164	1.76964	9.85164	2.85761	9.85164	-5.1841	9.85164	1.4381
9.86477	1.81789	9.86477	2.88262	9.86477	-5.14712	9.86477	1.4443
9.8779	1.86655	9.8779	2.90761	9.8779	-5.10905	9.8779	1.45083
9.89103	1.91594	9.89103	2.93425	9.89103	-5.06963	9.89103	1.45693
9.90416	1.9631	9.90416	2.96204	9.90416	-5.03189	9.90416	1.46436
9.91729	2.01282	9.91729	2.99085	9.91729	-4.99691	9.91729	1.47215
9.93042	2.06185	9.93042	3.01942	9.93042	-4.96062	9.93042	1.47869
9.94355	2.10926	9.94355	3.04731	9.94355	-4.92387	9.94355	1.48516
9.95668	2.15623	9.95668	3.07745	9.95668	-4.88677	9.95668	1.4909
9.96981	2.20468	9.96981	3.10725	9.96981	-4.84963	9.96981	1.49742
9.98294	2.25407	9.98294	3.1368	9.98294	-4.81625	9.98294	1.5029
9.99607	2.30371	9.99607	3.16717	9.99607	-4.78232	9.99607	1.50743
10.0092	2.35305	10.0092	3.19945	10.0092	-4.74894	10.0092	1.51068
10.0223	2.40353	10.0223	3.23168	10.0223	-4.71417	10.0223	1.51614
10.0355	2.45267	10.0355	3.26412	10.0355	-4.67738	10.0355	1.52096
10.0486	2.5016	10.0486	3.29744	10.0486	-4.64072	10.0486	1.52686
10.0617	2.54853	10.0617	3.33037	10.0617	-4.60391	10.0617	1.53297
10.0749	2.59434	10.0749	3.36298	10.0749	-4.56649	10.0749	1.53749
10.088	2.64132	10.088	3.39667	10.088	-4.52939	10.088	1.54182
10.1011	2.68719	10.1011	3.43211	10.1011	-4.49187	10.1011	1.54699
10.1142	2.73329	10.1142	3.46912	10.1142	-4.45259	10.1142	1.55177
10.1274	2.78076	10.1274	3.50849	10.1274	-4.41166	10.1274	1.55616
10.1405	2.82796	10.1405	3.54998	10.1405	-4.36842	10.1405	1.56011
10.1536	2.87408	10.1536	3.5911	10.1536	-4.32469	10.1536	1.56587
10.1668	2.92084	10.1668	3.63229	10.1668	-4.28035	10.1668	1.57208
10.1799	2.96677	10.1799	3.67542	10.1799	-4.23615	10.1799	1.57793
10.193	3.01338	10.193	3.7175	10.193	-4.19308	10.193	1.58485
10.2062	3.06126	10.2062	3.7589	10.2062	-4.1506	10.2062	1.59341
10.2193	3.11002	10.2193	3.79828	10.2193	-4.10841	10.2193	1.60323
10.2324	3.16	10.2324	3.83691	10.2324	-4.06895	10.2324	1.61535
10.2455	3.21058	10.2455	3.87665	10.2455	-4.02894	10.2455	1.62736
10.2587	3.26043	10.2587	3.91535	10.2587	-3.98886	10.2587	1.63883
10.2718	3.31093	10.2718	3.9523	10.2718	-3.9476	10.2718	1.65096
10.2849	3.36106	10.2849	3.99173	10.2849	-3.90492	10.2849	1.66085
10.2981	3.41331	10.2981	4.03233	10.2981	-3.86373	10.2981	1.67067
10.3112	3.46557	10.3112	4.07252	10.3112	-3.82369	10.3112	1.67958
10.3243	3.51561	10.3243	4.11248	10.3243	-3.78309	10.3243	1.68808
10.3375	3.5671	10.3375	4.15306	10.3375	-3.74239	10.3375	1.69676
10.3506	3.61951	10.3506	4.19378	10.3506	-3.7012	10.3506	1.70346
10.3637	3.67184	10.3637	4.23602	10.3637	-3.65922	10.3637	1.70969
10.3769	3.72246	10.3769	4.27807	10.3769	-3.61509	10.3769	1.71497
10.39	3.7762	10.39	4.32151	10.39	-3.56694	10.39	1.72009
10.4031	3.83237	10.4031	4.36311	10.4031	-3.52041	10.4031	1.72533
10.4162	3.88759	10.4162	4.40626	10.4162	-3.47316	10.4162	1.72972
10.4294	3.94414	10.4294	4.4512	10.4294	-3.42552	10.4294	1.73478
10.4425	4.00083	10.4425	4.49659	10.4425	-3.3766	10.4425	1.74048
10.4556	4.05678	10.4556	4.54214	10.4556	-3.33006	10.4556	1.74722
10.4688	4.11222	10.4688	4.58668	10.4688	-3.28473	10.4688	1.7532
10.4819	4.16808	10.4819	4.62827	10.4819	-3.23815	10.4819	1.7578
10.495	4.22398	10.495	4.67052	10.495	-3.19193	10.495	1.76205
10.5082	4.28149	10.5082	4.71027	10.5082	-3.14583	10.5082	1.7664
10.5213	4.33838	10.5213	4.75219	10.5213	-3.09904	10.5213	1.77074
10.5344	4.395	10.5344	4.79303	10.5344	-3.05312	10.5344	1.77449
10.5475	4.45233	10.5475	4.83367	10.5475	-3.00913	10.5475	1.77685
10.5607	4.50952	10.5607	4.87301	10.5607	-2.96645	10.5607	1.77788
10.5738	4.56668	10.5738	4.91369	10.5738	-2.92611	10.5738	1.77892
10.5869	4.62393	10.5869	4.95579	10.5869	-2.88722	10.5869	1.77903
10.6001	4.68079	10.6001	4.99648	10.6001	-2.84884	10.6001	1.77814
10.6132	4.73717	10.6132	5.03653	10.6132	-2.80985	10.6132	1.77482
10.6263	4.79205	10.6263	5.0786	10.6263	-2.77033	10.6263	1.76953
10.6395	4.84733	10.6395	5.11947	10.6395	-2.72934	10.6395	1.76402
10.6526	4.90256	10.6526	5.16109	10.6526	-2.68774	10.6526	1.76016
10.6657	4.95738	10.6657	5.2022	10.6657	-2.64571	10.6657	1.7554
10.6788	5.01329	10.6788	5.24191	10.6788	-2.60353	10.6788	1.7492
10.692	5.069	10.692	5.28188	10.692	-2.56018	10.692	1.74303
10.7051	5.12373	10.7051	5.32344	10.7051	-2.51717	10.7051	1.73811
10.7182	5.17852	10.7182	5.3656	10.7182	-2.47579	10.7182	1.73125
10.7314	5.23259	10.7314	5.40792	10.7314	-2.43427	10.7314	1.7241
10.7445	5.28705	10.7445	5.45096	10.7445	-2.39302	10.7445	1.71517
10.7576	5.33966	10.7576	5.49371	10.7576	-2.35111	10.7576	1.70749
10.7708	5.39298	10.7708	5.53636	10.7708	-2.31053	10.7708	1.69873
10.7839	5.44637	10.7839	5.57851	10.7839	-2.26976	10.7839	1.68895
10.797	5.50073	10.797	5.62093	10.797	-2.22996	10.797	1.67565
10.8102	5.55638	10.8102	5.66302	10.8102	-2.18931	10.8102	1.6614
10.8233	5.61138	10.8233	5.70395	10.8233	-2.14829	10.8233	1.64615
10.8364	5.66646	10.8364	5.74418	10.8364	-2.10652	10.8364	1.63133
10.8495	5.72368	10.8495	5.78503	10.8495	-2.06226	10.8495	1.61765
10.8627	5.78037	10.8627	5.82596	10.8627	-2.01727	10.8627	1.60262
10.8758	5.83653	10.8758	5.8671	10.8758	-1.9712	10.8758	1.5863
10.8889	5.89206	10.8889	5.90939	10.8889	-1.92532	10.8889	1.56979
10.9021	5.94582	10.9021	5.95077	10.9021	-1.87887	10.9021	1.55364
10.9152	5.99783	10.9152	5.99221	10.9152	-1.83409	10.9152	1.53616
10.9283	6.05169	10.9283	6.03624	10.9283	-1.78926	10.9283	1.51797
10.9415	6.10588	10.9415	6.08049	10.9415	-1.74426	10.9415	1.49853
10.9546	6.16026	10.9546	6.12331	10.9546	-1.69848	10.9546	1.47906
10.9677	6.21537	10.9677	6.16508	10.9677	-1.6535	10.9677	1.45937
10.9808	6.27128	10.9808	6.20516	10.9808	-1.60565	10.9808	1.43708
10.994	6.33092	10.994	6.24443	10.994	-1.55735	10.994	1.41425
11.0071	6.3906	11.0071	6.28305	11.0071	-1.50908	11.0071	1.39042
11.0202	6.45023	11.0202	6.32289	11.0202	-1.46087	11.0202	1.3659
11.0334	6.51126	11.0334	6.36241	11.0334	-1.41232	11.0334	1.33944
11.0465	6.57215	11.0465	6.40147	11.0465	-1.36287	11.0465	1.31289
11.0596	6.63142	11.0596	6.44032	11.0596	-1.31236	11.0596	1.28678
11.0728	6.68939	11.0728	6.48167	11.0728	-1.26192	11.0728	1.26121
11.0859	6.74865	11.0859	6.52376	11.0859	-1.21099	11.0859	1.2345
11.099	6.80674	11.099	6.56711	11.099	-1.16038	11.099	1.20705
11.1121	6.86435	11.1121	6.61133	11.1121	-1.10791	11.1121	1.17825
11.1253	6.9239	11.1253	6.65506	11.1253	-1.05534	11.1253	1.14922
11.1384	6.98217	11.1384	6.699	11.1384	-1.00201	11.1384	1.12052
11.1515	7.04118	11.1515	6.74295	11.1515	-0.951202	11.1515	1.09073
11.1647	7.10184	11.1647	6.78731	11.1647	-0.902789	11.1647	1.05972
11.1778	7.16366	11.1778	6.83436	11.1778	-0.857344	11.1778	1.02607
11.1909	7.22439	11.1909	6.88241	11.1909	-0.811101	11.1909	0.991681
11.2041	7.28335	11.2041	6.93097	11.2041	-0.765525	11.2041	0.956849
11.2172	7.3438	11.2172	6.97928	11.2172	-0.721405	11.2172	0.921893
11.2303	7.40633	11.2303	7.02988	11.2303	-0.677403	11.2303	0.885922
11.2434	7.46942	11.2434	7.08038	11.2434	-0.633663	11.2434	0.84938
11.2566	7.53361	11.2566	7.13104	11.2566	-0.591988	11.2566	0.813208
11.2697	7.59812	11.2697	7.18321	11.2697	-0.551192	11.2697	0.779407
11.2828	7.66184	11.2828	7.23505	11.2828	-0.51084	11.2828	0.745684
11.296	7.72454	11.296	7.28887	11.296	-0.471011	11.296	0.711587
11.3091	7.78664	11.3091	7.34498	11.3091	-0.430351	11.3091	0.677724
11.3222	7.84859	11.3222	7.40052	11.3222	-0.39037	11.3222	0.643589
11.3354	7.90983	11.3354	7.45622	11.3354	-0.351953	11.3354	0.609425
11.3485	7.96904	11.3485	7.51264	11.3485	-0.313732	11.3485	0.572765
11.3616	8.03073	11.3616	7.57071	11.3616	-0.276615	11.3616	0.537622
11.3748	8.09358	11.3748	7.62843	11.3748	-0.239006	11.3748	0.500951
11.3879	8.15648	11.3879	7.68509	11.3879	-0.201777	11.3879	0.464979
11.401	8.22049	11.401	7.7423	11.401	-0.163748	11.401	0.429188
11.4141	8.28512	11.4141	7.80116	11.4141	-0.122414	11.4141	0.395565
11.4273	8.35076	11.4273	7.86151	11.4273	-0.0806806	11.4273	0.362852
11.4404	8.41645	11.4404	7.9228	11.4404	-0.0389737	11.4404	0.331802
11.4535	8.48231	11.4535	7.98344	11.4535	0.00276576	11.4535	0.301127
11.4667	8.54719	11.4667	8.04338	11.4667	0.0428665	11.4667	0.269795
11.4798	8.6145	11.4798	8.1042	11.4798	0.0828003	11.4798	0.239406
11.4929	8.68158	11.4929	8.16497	11.4929	0.122736	11.4929	0.210484
11.5061	8.74946	11.5061	8.22466	11.5061	0.162894	11.5061	0.183203
11.5192	8.81743	11.5192	8.28553	11.5192	0.203035	11.5192	0.156012
11.5323	8.88407	11.5323	8.34761	11.5323	0.241828	11.5323	0.128497
11.5454	8.95097	11.5454	8.4123	11.5454	0.280707	11.5454	0.100146
11.5586	9.01666	11.5586	8.47773	11.5586	0.320868	11.5586	0.0712687
11.5717	9.08401	11.5717	8.54378	11.5717	0.362415	11.5717	0.0428717
11.5848	9.15037	11.5848	8.6109	11.5848	0.404936	11.5848	0.0151037
11.598	9.21639	11.598	8.68251	11.598	0.449864	11.598	-0.013605
11.6111	9.2827	11.6111	8.75346	11.6111	0.494385	11.6111	-0.0430077
11.6242	9.34892	11.6242	8.82443	11.6242	0.541671	11.6242	-0.072868
11.6374	9.41687	11.6374	8.89468	11.6374	0.590309	11.6374	-0.102818
11.6505	9.48455	11.6505	8.96661	11.6505	0.638404	11.6505	-0.132615
11.6636	9.5518	11.6636	9.03743	11.6636	0.686473	11.6636	-0.163681
11.6767	9.61853	11.6767	9.10924	11.6767	0.735296	11.6767	-0.194613
11.6899	9.68775	11.6899	9.18008	11.6899	0.784344	11.6899	-0.224572
11.703	9.75851	11.703	9.25047	11.703	0.833347	11.703	-0.253304
11.7161	9.8287	11.7161	9.32181	11.7161	0.879498	11.7161	-0.282297
11.7293	9.89849	11.7293	9.39272	11.7293	0.926595	11.7293	-0.311217
11.7424	9.9703	11.7424	9.46253	11.7424	0.974975	11.7424	-0.338464
11.7555	10.0418	11.7555	9.53092	11.7555	1.02274	11.7555	-0.364217
11.7687	10.1143	11.7687	9.59963	11.7687	1.07009	11.7687	-0.38968
11.7818	10.1866	11.7818	9.6672	11.7818	1.11768	11.7818	-0.416344
11.7949	10.2597	11.7949	9.73555	11.7949	1.16463	11.7949	-0.441803
11.8081	10.3335	11.8081	9.80584	11.8081	1.21081	11.8081	-0.464874
11.8212	10.4082	11.8212	9.8756	11.8212	1.25444	11.8212	-0.486329
11.8343	10.483	11.8343	9.94746	11.8343	1.29805	11.8343	-0.508904
11.8474	10.5594	11.8474	10.0188	11.8474	1.34167	11.8474	-0.532624
11.8606	10.6378	11.8606	10.0924	11.8606	1.38523	11.8606	-0.557087
11.8737	10.716	11.8737	10.166	11.8737	1.42945	11.8737	-0.581751
11.8868	10.7959	11.8868	10.2398	11.8868	1.47324	11.8868	-0.605185
11.9	10.8758	11.9	10.3119	11.9	1.51875	11.9	-0.630051
11.9131	10.9558	11.9131	10.3846	11.9131	1.56691	11.9131	-0.653695
11.9262	11.0377	11.9262	10.4583	11.9262	1.61269	11.9262	-0.677396
11.9394	11.1211	11.9394	10.5333	11.9394	1.65807	11.9394	-0.701705
11.9525	11.2037	11.9525	10.6088	11.9525	1.70536	11.9525	-0.725283
11.9656	11.2858	11.9656	10.684	11.9656	1.75175	11.9656	-0.749235
11.9787	11.3691	11.9787	10.7591	11.9787	1.79933	11.9787	-0.774471
11.9919	11.4529	11.9919	10.8364	11.9919	1.84687	11.9919	-0.799184
12.005	11.5362	12.005	10.913	12.005	1.89442	12.005	-0.823259
12.0181	11.6205	12.0181	10.9896	12.0181	1.94003	12.0181	-0.846833
12.0313	11.7053	12.0313	11.0642	12.0313	1.98466	12.0313	-0.871102
12.0444	11.7907	12.0444	11.1406	12.0444	2.03056	12.0444	-0.894798
12.0575	11.8781	12.0575	11.2181	12.0575	2.07531	12.0575	-0.919848
12.0707	11.9658	12.0707	11.2958	12.0707	2.12177	12.0707	-0.942878
12.0838	12.0547	12.0838	11.3728	12.0838	2.16841	12.0838	-0.967968
12.0969	12.144	12.0969	11.4503	12.0969	2.2189	12.0969	-0.991852
12.11	12.2341	12.11	11.5265	12.11	2.27158	12.11	-1.0152
12.1232	12.3254	12.1232	11.602	12.1232	2.32654	12.1232	-1.03896
12.1363	12.4155	12.1363	11.6779	12.1363	2.38119	12.1363	-1.06077
12.1494	12.5061	12.1494	11.7537	12.1494	2.43643	12.1494	-1.08191
12.1626	12.5956	12.1626	11.831	12.1626	2.49168	12.1626	-1.10441
12.1757	12.6852	12.1757	11.9091	12.1757	2.54871	12.1757	-1.12812
12.1888	12.7763	12.1888	11.9848	12.1888	2.60591	12.1888	-1.15108
12.202	12.867	12.202	12.0595	12.202	2.66245	12.202	-1.17338
12.2151	12.9566	12.2151	12.1349	12.2151	2.71841	12.2151	-1.19476
12.2282	13.0475	12.2282	12.2091	12.2282	2.7729	12.2282	-1.21597
12.2414	13.141	12.2414	12.2823	12.2414	2.82799	12.2414	-1.23689
12.2545	13.2348	12.2545	12.3551	12.2545	2.88441	12.2545	-1.25782
12.2676	13.3277	12.2676	12.4278	12.2676	2.94088	12.2676	-1.27773
12.2807	13.4212	12.2807	12.5005	12.2807	2.99701	12.2807	-1.29847
12.2939	13.5145	12.2939	12.5729	12.2939	3.05448	12.2939	-1.32024
12.307	13.6089	12.307	12.6451	12.307	3.11095	12.307	-1.34153
12.3201	13.7023	12.3201	12.7183	12.3201	3.16859	12.3201	-1.36182
12.3333	13.7966	12.3333	12.792	12.3333	3.22754	12.3333	-1.38246
12.3464	13.8929	12.3464	12.8666	12.3464	3.28679	12.3464	-1.40243
12.3595	13.9878	12.3595	12.9412	12.3595	3.34631	12.3595	-1.42177
12.3727	14.0847	12.3727	13.0163	12.3727	3.40384	12.3727	-1.44031
12.3858	14.1828	12.3858	13.0927	12.3858	3.46099	12.3858	-1.45963
12.3989	14.2828	12.3989	13.1687	12.3989	3.51776	12.3989	-1.48044
12.412	14.3836	12.412	13.2437	12.412	3.57453	12.412	-1.5033
12.4252	14.4881	12.4252	13.3177	12.4252	3.63238	12.4252	-1.5248
12.4383	14.5929	12.4383	13.3928	12.4383	3.68821	12.4383	-1.54529
12.4514	14.696	12.4514	13.4684	12.4514	3.74285	12.4514	-1.56513
12.4646	14.7991	12.4646	13.5436	12.4646	3.79595	12.4646	-1.58623
12.4777	14.9006	12.4777	13.6199	12.4777	3.84975	12.4777	-1.60846
12.4908	15.0017	12.4908	13.6959	12.4908	3.90187	12.4908	-1.62925
12.504	15.1031	12.504	13.773	12.504	3.95162	12.504	-1.64908
12.5171	15.2039	12.5171	13.8502	12.5171	4.00099	12.5171	-1.66799
12.5302	15.308	12.5302	13.9282	12.5302	4.04948	12.5302	-1.68577
12.5433	15.4117	12.5433	14.0062	12.5433	4.09855	12.5433	-1.70299
12.5565	15.5146	12.5565	14.0836	12.5565	4.14942	12.5565	-1.71944
12.5696	15.6153	12.5696	14.1612	12.5696	4.20053	12.5696	-1.7343
12.5827	15.7138	12.5827	14.2392	12.5827	4.25327	12.5827	-1.74812
12.5959	15.8124	12.5959	14.3187	12.5959	4.30508	12.5959	-1.76263
12.609	15.9121	12.609	14.4001	12.609	4.35704	12.609	-1.77709
12.6221	16.0123	12.6221	14.4835	12.6221	4.40927	12.6221	-1.79151
12.6353	16.1129	12.6353	14.5657	12.6353	4.46195	12.6353	-1.80575
12.6484	16.2146	12.6484	14.6494	12.6484	4.51488	12.6484	-1.81847
12.6615	16.3193	12.6615	14.7328	12.6615	4.56875	12.6615	-1.83119
12.6747	16.4265	12.6747	14.8165	12.6747	4.62453	12.6747	-1.84318
12.6878	16.5329	12.6878	14.8994	12.6878	4.68054	12.6878	-1.85626
12.7009	16.6378	12.7009	14.9834	12.7009	4.73681	12.7009	-1.86855
12.714	16.7425	12.714	15.0683	12.714	4.7918	12.714	-1.8821
12.7272	16.8472	12.7272	15.1553	12.7272	4.84834	12.7272	-1.89617
12.7403	16.9495	12.7403	15.2423	12.7403	4.90364	12.7403	-1.91041
12.7534	17.0541	12.7534	15.3312	12.7534	4.95848	12.7534	-1.92383
12.7666	17.1588	12.7666	15.4212	12.7666	5.01367	12.7666	-1.93672
12.7797	17.2632	12.7797	15.5128	12.7797	5.06959	12.7797	-1.94811
12.7928	17.3688	12.7928	15.605	12.7928	5.12632	12.7928	-1.96012
12.806	17.4733	12.806	15.6976	12.806	5.18379	12.806	-1.97185
12.8191	17.5765	12.8191	15.7912	12.8191	5.24146	12.8191	-1.98501
12.8322	17.6802	12.8322	15.8878	12.8322	5.29865	12.8322	-1.99869
12.8453	17.7837	12.8453	15.9863	12.8453	5.35758	12.8453	-2.01254
12.8585	17.8873	12.8585	16.0844	12.8585	5.41771	12.8585	-2.02571
12.8716	17.9912	12.8716	16.1827	12.8716	5.47935	12.8716	-2.03846
12.8847	18.0966	12.8847	16.2824	12.8847	5.54414	12.8847	-2.05194
12.8979	18.2027	12.8979	16.3828	12.8979	5.6105	12.8979	-2.06643
12.911	18.3133	12.911	16.484	12.911	5.67687	12.911	-2.08182
12.9241	18.4258	12.9241	16.585	12.9241	5.74291	12.9241	-2.09676
12.9373	18.5382	12.9373	16.6864	12.9373	5.81052	12.9373	-2.11089
12.9504	18.6518	12.9504	16.7871	12.9504	5.87667	12.9504	-2.12586
12.9635	18.7637	12.9635	16.8878	12.9635	5.94432	12.9635	-2.13998
12.9766	18.8775	12.9766	16.9882	12.9766	6.01191	12.9766	-2.1556
12.9898	18.9912	12.9898	17.0898	12.9898	6.08148	12.9898	-2.17078
13.0029	19.1077	13.0029	17.1922	13.0029	6.14866	13.0029	-2.1856
13.016	19.2229	13.016	17.2959	13.016	6.21635	13.016	-2.20039
13.0292	19.339	13.0292	17.3998	13.0292	6.28513	13.0292	-2.21635
13.0423	19.4548	13.0423	17.5036	13.0423	6.35452	13.0423	-2.23223
13.0554	19.5718	13.0554	17.6101	13.0554	6.42438	13.0554	-2.24779
13.0686	19.6879	13.0686	17.7178	13.0686	6.49253	13.0686	-2.26439
13.0817	19.8035	13.0817	17.8261	13.0817	6.56015	13.0817	-2.2821
13.0948	19.9187	13.0948	17.9362	13.0948	6.62654	13.0948	-2.30073
13.1079	20.0373	13.1079	18.049	13.1079	6.69214	13.1079	-2.31775
13.1211	20.1577	13.1211	18.1635	13.1211	6.75952	13.1211	-2.33616
13.1342	20.2798	13.1342	18.2803	13.1342	6.82719	13.1342	-2.35609
13.1473	20.4029	13.1473	18.397	13.1473	6.89698	13.1473	-2.37749
13.1605	20.5256	13.1605	18.5137	13.1605	6.96594	13.1605	-2.39893
13.1736	20.6489	13.1736	18.6313	13.1736	7.03411	13.1736	-2.4199
13.1867	20.7709	13.1867	18.7476	13.1867	7.10279	13.1867	-2.44111
13.1999	20.8932	13.1999	18.8645	13.1999	7.17092	13.1999	-2.46115
13.213	21.0155	13.213	18.9819	13.213	7.24101	13.213	-2.48144
13.2261	21.1392	13.2261	19.1007	13.2261	7.31067	13.2261	-2.5004
13.2393	21.264	13.2393	19.2189	13.2393	7.37856	13.2393	-2.52216
13.2524	21.387	13.2524	19.3389	13.2524	7.44831	13.2524	-2.54429
13.2655	21.5088	13.2655	19.4589	13.2655	7.51802	13.2655	-2.56615
13.2786	21.6335	13.2786	19.5777	13.2786	7.58686	13.2786	-2.58982
13.2918	21.7603	13.2918	19.6967	13.2918	7.65734	13.2918	-2.61374
13.3049	21.8875	13.3049	19.8165	13.3049	7.72759	13.3049	-2.63884
13.318	22.0146	13.318	19.937	13.318	7.79863	13.318	-2.66499
13.3312	22.1432	13.3312	20.0589	13.3312	7.86888	13.3312	-2.69112
13.3443	22.2726	13.3443	20.181	13.3443	7.93962	13.3443	-2.71754
13.3574	22.4023	13.3574	20.3048	13.3574	8.01104	13.3574	-2.74323
13.3706	22.5312	13.3706	20.4286	13.3706	8.08239	13.3706	-2.76859
13.3837	22.6604	13.3837	20.5527	13.3837	8.15595	13.3837	-2.79408
13.3968	22.7896	13.3968	20.6766	13.3968	8.22909	13.3968	-2.82101
13.4099	22.9195	13.4099	20.8012	13.4099	8.30243	13.4099	-2.84769
13.4231	23.0478	13.4231	20.9251	13.4231	8.37435	13.4231	-2.87592
13.4362	23.1781	13.4362	21.0509	13.4362	8.44508	13.4362	-2.90387
13.4493	23.3093	13.4493	21.1771	13.4493	8.51648	13.4493	-2.93086
13.4625	23.4417	13.4625	21.3025	13.4625	8.5888	13.4625	-2.95937
13.4756	23.5776	13.4756	21.4309	13.4756	8.66199	13.4756	-2.98783
13.4887	23.7165	13.4887	21.5601	13.4887	8.73564	13.4887	-3.01575
13.5019	23.858	13.5019	21.6864	13.5019	8.80725	13.5019	-3.04365
13.515	23.9999	13.515	21.8138	13.515	8.8799	13.515	-3.07183
13.5281	24.1404	13.5281	21.9427	13.5281	8.95127	13.5281	-3.0997
13.5412	24.2831	13.5412	22.0732	13.5412	9.02177	13.5412	-3.12883
13.5544	24.4269	13.5544	22.2037	13.5544	9.09224	13.5544	-3.1582
13.5675	24.5733	13.5675	22.3351	13.5675	9.16332	13.5675	-3.18699
13.5806	24.7205	13.5806	22.4656	13.5806	9.23415	13.5806	-3.21473
13.5938	24.8705	13.5938	22.598	13.5938	9.30619	13.5938	-3.24178
13.6069	25.0204	13.6069	22.7314	13.6069	9.37762	13.6069	-3.26717
13.62	25.1726	13.62	22.8656	13.62	9.44853	13.62	-3.29139
13.6332	25.3259	13.6332	23.0021	13.6332	9.51879	13.6332	-3.31498
13.6463	25.4791	13.6463	23.1392	13.6463	9.58801	13.6463	-3.33853
13.6594	25.6318	13.6594	23.2769	13.6594	9.65599	13.6594	-3.36194
13.6726	25.784	13.6726	23.415	13.6726	9.72386	13.6726	-3.38589
13.6857	25.9372	13.6857	23.5525	13.6857	9.79112	13.6857	-3.40932
13.6988	26.0879	13.6988	23.6904	13.6988	9.85857	13.6988	-3.43357
13.7119	26.2397	13.7119	23.829	13.7119	9.92567	13.7119	-3.45651
13.7251	26.3919	13.7251	23.9682	13.7251	9.99453	13.7251	-3.47828
13.7382	26.5434	13.7382	24.1086	13.7382	10.0646	13.7382	-3.49763
13.7513	26.692	13.7513	24.251	13.7513	10.1329	13.7513	-3.51695
13.7645	26.8415	13.7645	24.3942	13.7645	10.2	13.7645	-3.53593
13.7776	26.9912	13.7776	24.5372	13.7776	10.2665	13.7776	-3.55543
13.7907	27.1411	13.7907	24.6813	13.7907	10.3339	13.7907	-3.57464
13.8039	27.293	13.8039	24.8244	13.8039	10.3988	13.8039	-3.59207
13.817	27.4454	13.817	24.9697	13.817	10.4648	13.817	-3.60951
13.8301	27.5982	13.8301	25.1162	13.8301	10.5343	13.8301	-3.62548
13.8432	27.7537	13.8432	25.2648	13.8432	10.6038	13.8432	-3.64115
13.8564	27.9082	13.8564	25.414	13.8564	10.6751	13.8564	-3.65641
13.8695	28.0637	13.8695	25.5638	13.8695	10.7461	13.8695	-3.67088
13.8826	28.2213	13.8826	25.7153	13.8826	10.8137	13.8826	-3.68366
13.8958	28.3815	13.8958	25.8685	13.8958	10.8819	13.8958	-3.69692
13.9089	28.5445	13.9089	26.021	13.9089	10.9503	13.9089	-3.70917
13.922	28.7089	13.922	26.1748	13.922	11.0194	13.922	-3.72018
13.9352	28.8733	13.9352	26.3291	13.9352	11.0896	13.9352	-3.72957
13.9483	29.0399	13.9483	26.4826	13.9483	11.1613	13.9483	-3.73883
13.9614	29.2075	13.9614	26.6374	13.9614	11.233	13.9614	-3.74734
13.9745	29.3761	13.9745	26.7918	13.9745	11.3045	13.9745	-3.75668
13.9877	29.5438	13.9877	26.9469	13.9877	11.3768	13.9877	-3.76419
14.0008	29.7119	14.0008	27.1015	14.0008	11.4472	14.0008	-3.7719
14.0139	29.8789	14.0139	27.2589	14.0139	11.5181	14.0139	-3.77926
14.0271	30.0456	14.0271	27.4159	14.0271	11.5883	14.0271	-3.78663
14.0402	30.2117	14.0402	27.5743	14.0402	11.6592	14.0402	-3.7919
14.0533	30.3767	14.0533	27.7338	14.0533	11.7291	14.0533	-3.79506
14.0665	30.5454	14.0665	27.8942	14.0665	11.7995	14.0665	-3.79791
14.0796	30.7125	14.0796	28.0544	14.0796	11.8717	14.0796	-3.80047
14.0927	30.8808	14.0927	28.2155	14.0927	11.9435	14.0927	-3.80268
14.1059	31.0495	14.1059	28.3761	14.1059	12.0146	14.1059	-3.80496
14.119	31.2171	14.119	28.5363	14.119	12.0845	14.119	-3.80559
14.1321	31.3868	14.1321	28.696	14.1321	12.1551	14.1321	-3.80598
14.1452	31.5596	14.1452	28.8558	14.1452	12.2259	14.1452	-3.80498
14.1584	31.7329	14.1584	29.0149	14.1584	12.3008	14.1584	-3.80385
14.1715	31.9078	14.1715	29.174	14.1715	12.3765	14.1715	-3.80344
14.1846	32.0836	14.1846	29.3339	14.1846	12.4544	14.1846	-3.80275
14.1978	32.2591	14.1978	29.4957	14.1978	12.5336	14.1978	-3.80133
14.2109	32.4353	14.2109	29.6569	14.2109	12.6129	14.2109	-3.79855
14.224	32.6115	14.224	29.818	14.224	12.6918	14.224	-3.79405
14.2372	32.787	14.2372	29.9795	14.2372	12.772	14.2372	-3.78916
14.2503	32.9611	14.2503	30.1405	14.2503	12.853	14.2503	-3.78314
14.2634	33.1363	14.2634	30.3014	14.2634	12.935	14.2634	-3.77662
14.2765	33.3108	14.2765	30.4636	14.2765	13.0185	14.2765	-3.76929
14.2897	33.4865	14.2897	30.6262	14.2897	13.1004	14.2897	-3.76155
14.3028	33.6608	14.3028	30.79	14.3028	13.1833	14.3028	-3.7512
14.3159	33.8378	14.3159	30.9546	14.3159	13.2652	14.3159	-3.7394
14.3291	34.0147	14.3291	31.1187	14.3291	13.3496	14.3291	-3.728
14.3422	34.1931	14.3422	31.2817	14.3422	13.4349	14.3422	-3.7178
14.3553	34.3711	14.3553	31.4451	14.3553	13.5194	14.3553	-3.70752
14.3685	34.5506	14.3685	31.6088	14.3685	13.6039	14.3685	-3.69618
14.3816	34.7307	14.3816	31.7718	14.3816	13.6882	14.3816	-3.68344
14.3947	34.9132	14.3947	31.9353	14.3947	13.7727	14.3947	-3.67062
14.4078	35.097	14.4078	32.1002	14.4078	13.8588	14.4078	-3.65521
14.421	35.2839	14.421	32.2645	14.421	13.9459	14.421	-3.63869
14.4341	35.4702	14.4341	32.4272	14.4341	14.0354	14.4341	-3.62417
14.4472	35.655	14.4472	32.5892	14.4472	14.1265	14.4472	-3.60972
14.4604	35.8409	14.4604	32.7508	14.4604	14.2174	14.4604	-3.59523
14.4735	36.0251	14.4735	32.913	14.4735	14.3092	14.4735	-3.58111
14.4866	36.2097	14.4866	33.0743	14.4866	14.4005	14.4866	-3.56718
14.4998	36.3965	14.4998	33.2357	14.4998	14.4918	14.4998	-3.55243
14.5129	36.5832	14.5129	33.3975	14.5129	14.5835	14.5129	-3.53735
14.526	36.7716	14.526	33.5579	14.526	14.6758	14.526	-3.5249
14.5392	36.9614	14.5392	33.7199	14.5392	14.7684	14.5392	-3.51368
14.5523	37.1507	14.5523	33.8828	14.5523	14.8604	14.5523	-3.5032
14.5654	37.3394	14.5654	34.0465	14.5654	14.9522	14.5654	-3.49192
14.5785	37.5307	14.5785	34.2093	14.5785	15.0453	14.5785	-3.48173
14.5917	37.7252	14.5917	34.373	14.5917	15.1403	14.5917	-3.47238
14.6048	37.9197	14.6048	34.5367	14.6048	15.2355	14.6048	-3.46274
14.6179	38.1134	14.6179	34.7019	14.6179	15.3302	14.6179	-3.45352
14.6311	38.3065	14.6311	34.8666	14.6311	15.4261	14.6311	-3.44439
14.6442	38.4999	14.6442	35.0284	14.6442	15.5215	14.6442	-3.43497
14.6573	38.692	14.6573	35.1894	14.6573	15.618	14.6573	-3.42617
14.6705	38.8835	14.6705	35.3508	14.6705	15.7131	14.6705	-3.41789
14.6836	39.0766	14.6836	35.5142	14.6836	15.8088	14.6836	-3.41104
14.6967	39.2725	14.6967	35.6777	14.6967	15.906	14.6967	-3.40627
14.7098	39.4688	14.7098	35.8401	14.7098	16.0041	14.7098	-3.40168
14.723	39.668	14.723	36.0026	14.723	16.1029	14.723	-3.39677
14.7361	39.8689	14.7361	36.1656	14.7361	16.205	14.7361	-3.39245
14.7492	40.0707	14.7492	36.3307	14.7492	16.3062	14.7492	-3.38874
14.7624	40.2692	14.7624	36.495	14.7624	16.4094	14.7624	-3.38704
14.7755	40.4688	14.7755	36.6596	14.7755	16.5138	14.7755	-3.38635
14.7886	40.6704	14.7886	36.8264	14.7886	16.62	14.7886	-3.38637
14.8018	40.8696	14.8018	36.9924	14.8018	16.7263	14.8018	-3.3865
14.8149	41.0696	14.8149	37.1583	14.8149	16.8329	14.8149	-3.38657
14.828	41.2681	14.828	37.327	14.828	16.942	14.828	-3.38701
14.8411	41.4654	14.8411	37.4967	14.8411	17.051	14.8411	-3.388
14.8543	41.6647	14.8543	37.6677	14.8543	17.1622	14.8543	-3.38807
14.8674	41.8645	14.8674	37.8395	14.8674	17.2758	14.8674	-3.38808
14.8805	42.0642	14.8805	38.0121	14.8805	17.392	14.8805	-3.38598
14.8937	42.2647	14.8937	38.1846	14.8937	17.5072	14.8937	-3.38303
14.9068	42.4645	14.9068	38.3583	14.9068	17.6233	14.9068	-3.3804
14.9199	42.6636	14.9199	38.5307	14.9199	17.7384	14.9199	-3.37794
14.9331	42.8617	14.9331	38.7048	14.9331	17.8542	14.9331	-3.37755
14.9462	43.0586	14.9462	38.88	14.9462	17.9721	14.9462	-3.37793
14.9593	43.2557	14.9593	39.0551	14.9593	18.0915	14.9593	-3.37847
14.9724	43.4531	14.9724	39.2306	14.9724	18.2113	14.9724	-3.37879
14.9856	43.6492	14.9856	39.4061	14.9856	18.3312	14.9856	-3.37841
14.9987	43.845	14.9987	39.5822	14.9987	18.4506	14.9987	-3.37671
15.0118	44.0418	15.0118	39.7598	15.0118	18.5716	15.0118	-3.37615
15.025	44.2395	15.025	39.9392	15.025	18.6938	15.025	-3.37549
15.0381	44.4378	15.0381	40.1204	15.0381	18.8163	15.0381	-3.37621
15.0512	44.638	15.0512	40.3022	15.0512	18.9381	15.0512	-3.37564
15.0644	44.8397	15.0644	40.4852	15.0644	19.0591	15.0644	-3.37475
15.0775	45.0409	15.0775	40.6689	15.0775	19.1806	15.0775	-3.37323
15.0906	45.242	15.0906	40.8538	15.0906	19.3049	15.0906	-3.37201
15.1038	45.4454	15.1038	41.0408	15.1038	19.4321	15.1038	-3.36998
15.1169	45.6524	15.1169	41.2301	15.1169	19.5579	15.1169	-3.36694
15.13	45.8611	15.13	41.4215	15.13	19.6862	15.13	-3.36352
15.1431	46.0717	15.1431	41.6139	15.1431	19.8158	15.1431	-3.35873
15.1563	46.2826	15.1563	41.808	15.1563	19.9449	15.1563	-3.3529
15.1694	46.4944	15.1694	42.003	15.1694	20.0733	15.1694	-3.34648
15.1825	46.7077	15.1825	42.1989	15.1825	20.2006	15.1825	-3.33956
15.1957	46.9201	15.1957	42.3971	15.1957	20.3286	15.1957	-3.33149
15.2088	47.1315	15.2088	42.5965	15.2088	20.4585	15.2088	-3.32368
15.2219	47.342	15.2219	42.7959	15.2219	20.5891	15.2219	-3.31484
15.2351	47.5532	15.2351	42.9992	15.2351	20.7183	15.2351	-3.30576
15.2482	47.7651	15.2482	43.2035	15.2482	20.8476	15.2482	-3.29672
15.2613	47.9775	15.2613	43.4093	15.2613	20.9751	15.2613	-3.28894
15.2744	48.1887	15.2744	43.6167	15.2744	21.1017	15.2744	-3.28026
15.2876	48.4004	15.2876	43.8247	15.2876	21.2277	15.2876	-3.27078
15.3007	48.612	15.3007	44.0332	15.3007	21.3553	15.3007	-3.26053
15.3138	48.8221	15.3138	44.2438	15.3138	21.4829	15.3138	-3.25116
15.327	49.0296	15.327	44.4559	15.327	21.6113	15.327	-3.24061
15.3401	49.2398	15.3401	44.6702	15.3401	21.7416	15.3401	-3.22907
15.3532	49.4551	15.3532	44.8868	15.3532	21.8729	15.3532	-3.21589
15.3664	49.6721	15.3664	45.1056	15.3664	22.0047	15.3664	-3.20288
15.3795	49.891	15.3795	45.325	15.3795	22.1375	15.3795	-3.18955
15.3926	50.1086	15.3926	45.5446	15.3926	22.27	15.3926	-3.17609
15.4057	50.3292	15.4057	45.7642	15.4057	22.4008	15.4057	-3.16152
15.4189	50.5498	15.4189	45.9829	15.4189	22.5311	15.4189	-3.14571
15.432	50.7711	15.432	46.2009	15.432	22.6621	15.432	-3.12944
15.4451	50.9936	15.4451	46.4196	15.4451	22.7968	15.4451	-3.11193
15.4583	51.2154	15.4583	46.6404	15.4583	22.9308	15.4583	-3.09274
15.4714	51.4355	15.4714	46.8617	15.4714	23.0659	15.4714	-3.07296
15.4845	51.6554	15.4845	47.0823	15.4845	23.1976	15.4845	-3.0511
15.4977	51.8759	15.4977	47.3029	15.4977	23.3313	15.4977	-3.02731
15.5108	52.0967	15.5108	47.5241	15.5108	23.4641	15.5108	-3.00303
15.5239	52.3195	15.5239	47.7435	15.5239	23.5986	15.5239	-2.97863
15.5371	52.5418	15.5371	47.9646	15.5371	23.7332	15.5371	-2.9538
15.5502	52.7653	15.5502	48.1857	15.5502	23.8682	15.5502	-2.93014
15.5633	52.989	15.5633	48.4069	15.5633	24.0025	15.5633	-2.90492
15.5764	53.2147	15.5764	48.6293	15.5764	24.136	15.5764	-2.8804
15.5896	53.4419	15.5896	48.8517	15.5896	24.2685	15.5896	-2.8554
15.6027	53.6691	15.6027	49.0735	15.6027	24.3993	15.6027	-2.83043
15.6158	53.8972	15.6158	49.2981	15.6158	24.5313	15.6158	-2.80498
15.629	54.1274	15.629	49.5217	15.629	24.6623	15.629	-2.77945
15.6421	54.3565	15.6421	49.7453	15.6421	24.7947	15.6421	-2.75398
15.6552	54.5855	15.6552	49.9667	15.6552	24.9278	15.6552	-2.72727
15.6684	54.8145	15.6684	50.1888	15.6684	25.0602	15.6684	-2.69901
15.6815	55.0443	15.6815	50.4098	15.6815	25.1919	15.6815	-2.66913
15.6946	55.2758	15.6946	50.6307	15.6946	25.3232	15.6946	-2.63774
15.7077	55.5068	15.7077	50.8516	15.7077	25.4543	15.7077	-2.60618
15.7209	55.737	15.7209	51.0713	15.7209	25.5873	15.7209	-2.57408
15.734	55.9687	15.734	51.2916	15.734	25.7195	15.734	-2.54397
15.7471	56.2001	15.7471	51.5109	15.7471	25.8509	15.7471	-2.5145
15.7603	56.4313	15.7603	51.7303	15.7603	25.9808	15.7603	-2.48426
15.7734	56.6636	15.7734	51.9497	15.7734	26.1094	15.7734	-2.45378
15.7865	56.8929	15.7865	52.1684	15.7865	26.2381	15.7865	-2.42265
15.7997	57.1253	15.7997	52.3872	15.7997	26.365	15.7997	-2.39136
15.8128	57.3587	15.8128	52.6071	15.8128	26.493	15.8128	-2.35902
15.8259	57.5905	15.8259	52.8259	15.8259	26.6213	15.8259	-2.32796
15.839	57.8223	15.839	53.0428	15.839	26.7492	15.839	-2.29734
15.8522	58.0532	15.8522	53.2602	15.8522	26.8776	15.8522	-2.26593
15.8653	58.2857	15.8653	53.4756	15.8653	27.0068	15.8653	-2.23462
15.8784	58.5186	15.8784	53.6896	15.8784	27.1375	15.8784	-2.2048
15.8916	58.7509	15.8916	53.9012	15.8916	27.2713	15.8916	-2.1747
15.9047	58.9834	15.9047	54.1136	15.9047	27.4059	15.9047	-2.14434
15.9178	59.2139	15.9178	54.3244	15.9178	27.5413	15.9178	-2.11257
15.931	59.4447	15.931	54.5353	15.931	27.6776	15.931	-2.0821
15.9441	59.6739	15.9441	54.7442	15.9441	27.8149	15.9441	-2.0506
15.9572	59.904	15.9572	54.9514	15.9572	27.9526	15.9572	-2.01842
15.9704	60.134	15.9704	55.1606	15.9704	28.0912	15.9704	-1.98703
15.9835	60.3656	15.9835	55.3708	15.9835	28.2317	15.9835	-1.95617
15.9966	60.5991	15.9966	55.5829	15.9966	28.3748	15.9966	-1.92538
16.0097	60.8322	16.0097	55.792	16.0097	28.5196	16.0097	-1.89513
16.0229	61.0647	16.0229	56	16.0229	28.6653	16.0229	-1.86457
16.036	61.296	16.036	56.2075	16.036	28.8119	16.036	-1.83405
16.0491	61.5275	16.0491	56.4145	16.0491	28.9599	16.0491	-1.80609
16.0623	61.7583	16.0623	56.6205	16.0623	29.1071	16.0623	-1.77778
16.0754	61.9929	16.0754	56.8247	16.0754	29.2575	16.0754	-1.74846
16.0885	62.2306	16.0885	57.0305	16.0885	29.4092	16.0885	-1.71835
16.1017	62.4689	16.1017	57.2375	16.1017	29.5623	16.1017	-1.68808
16.1148	62.7065	16.1148	57.4432	16.1148	29.716	16.1148	-1.65749
16.1279	62.945	16.1279	57.6495	16.1279	29.8704	16.1279	-1.62718
16.141	63.1829	16.141	57.8563	16.141	30.0257	16.141	-1.59717
16.1542	63.4201	16.1542	58.0615	16.1542	30.1809	16.1542	-1.56696
16.1673	63.6598	16.1673	58.2676	16.1673	30.336	16.1673	-1.53568
16.1804	63.9023	16.1804	58.4754	16.1804	30.4917	16.1804	-1.50487
16.1936	64.146	16.1936	58.6825	16.1936	30.6472	16.1936	-1.47356
16.2067	64.3903	16.2067	58.8886	16.2067	30.802	16.2067	-1.44345
16.2198	64.6335	16.2198	59.0956	16.2198	30.9584	16.2198	-1.41343
16.233	64.8787	16.233	59.3038	16.233	31.1153	16.233	-1.38402
16.2461	65.1269	16.2461	59.5129	16.2461	31.2747	16.2461	-1.35522
16.2592	65.3769	16.2592	59.7215	16.2592	31.4348	16.2592	-1.32573
16.2723	65.6276	16.2723	59.9316	16.2723	31.5943	16.2723	-1.29498
16.2855	65.8797	16.2855	60.1433	16.2855	31.7546	16.2855	-1.26274
16.2986	66.1324	16.2986	60.353	16.2986	31.9153	16.2986	-1.23064
16.3117	66.3869	16.3117	60.5648	16.3117	32.0794	16.3117	-1.19849
16.3249	66.6437	16.3249	60.7784	16.3249	32.2441	16.3249	-1.16676
16.338	66.9033	16.338	60.993	16.338	32.4086	16.338	-1.13412
16.3511	67.1667	16.3511	61.209	16.3511	32.5724	16.3511	-1.10075
16.3643	67.43	16.3643	61.4279	16.3643	32.7356	16.3643	-1.06704
16.3774	67.6932	16.3774	61.6483	16.3774	32.9003	16.3774	-1.03447
16.3905	67.9585	16.3905	61.869	16.3905	33.0662	16.3905	-1.00206
16.4037	68.2279	16.4037	62.0908	16.4037	33.2325	16.4037	-0.970007
16.4168	68.4999	16.4168	62.3152	16.4168	33.3988	16.4168	-0.936646
16.4299	68.7742	16.4299	62.544	16.4299	33.5629	16.4299	-0.903244
16.443	69.0489	16.443	62.7746	16.443	33.7296	16.443	-0.870519
16.4562	69.3256	16.4562	63.0083	16.4562	33.8964	16.4562	-0.837938
16.4693	69.6049	16.4693	63.2435	16.4693	34.0627	16.4693	-0.805395
16.4824	69.8868	16.4824	63.479	16.4824	34.2301	16.4824	-0.77306
16.4956	70.1682	16.4956	63.715	16.4956	34.4004	16.4956	-0.73907
16.5087	70.4501	16.5087	63.9515	16.5087	34.5709	16.5087	-0.704867
16.5218	70.733	16.5218	64.1895	16.5218	34.7424	16.5218	-0.6721
16.535	71.0197	16.535	64.4286	16.535	34.9129	16.535	-0.639194
16.5481	71.3114	16.5481	64.669	16.5481	35.084	16.5481	-0.606294
16.5612	71.6041	16.5612	64.91	16.5612	35.2569	16.5612	-0.573441
16.5743	71.9006	16.5743	65.1507	16.5743	35.4316	16.5743	-0.539596
16.5875	72.2017	16.5875	65.3933	16.5875	35.6091	16.5875	-0.505195
16.6006	72.5049	16.6006	65.6353	16.6006	35.7862	16.6006	-0.471724
16.6137	72.8108	16.6137	65.8805	16.6137	35.9653	16.6137	-0.438558
16.6269	73.1194	16.6269	66.1269	16.6269	36.1451	16.6269	-0.4058
16.64	73.4336	16.64	66.3749	16.64	36.3248	16.64	-0.372932
16.6531	73.7531	16.6531	66.6236	16.6531	36.5053	16.6531	-0.339036
16.6663	74.0742	16.6663	66.8716	16.6663	36.6849	16.6663	-0.304618
16.6794	74.3962	16.6794	67.1216	16.6794	36.865	16.6794	-0.270295
16.6925	74.7212	16.6925	67.3732	16.6925	37.0458	16.6925	-0.234774
16.7056	75.0473	16.7056	67.6239	16.7056	37.2262	16.7056	-0.198614
16.7188	75.3756	16.7188	67.876	16.7188	37.4069	16.7188	-0.161446
16.7319	75.7045	16.7319	68.131	16.7319	37.5886	16.7319	-0.124271
16.745	76.0355	16.745	68.387	16.745	37.7706	16.745	-0.0870884
16.7582	76.3681	16.7582	68.6455	16.7582	37.9533	16.7582	-0.049944
16.7713	76.7029	16.7713	68.9071	16.7713	38.1347	16.7713	-0.012413
16.7844	77.039	16.7844	69.1707	16.7844	38.3174	16.7844	0.0253868
16.7976	77.377	16.7976	69.4372	16.7976	38.4999	16.7976	0.0633177
16.8107	77.7159	16.8107	69.707	16.8107	38.6831	16.8107	0.0989758
16.8238	78.0569	16.8238	69.9782	16.8238	38.8656	16.8238	0.134507
16.8369	78.3986	16.8369	70.2495	16.8369	39.0496	16.8369	0.170735
16.8501	78.7433	16.8501	70.5232	16.8501	39.2323	16.8501	0.207379
16.8632	79.0905	16.8632	70.7972	16.8632	39.4143	16.8632	0.245457
16.8763	79.4364	16.8763	71.0729	16.8763	39.5968	16.8763	0.28564
16.8895	79.7827	16.8895	71.3506	16.8895	39.7795	16.8895	0.325843
16.9026	80.1299	16.9026	71.6278	16.9026	39.9617	16.9026	0.367058
16.9157	80.4764	16.9157	71.9066	16.9157	40.143	16.9157	0.407531
16.9289	80.8238	16.9289	72.1865	16.9289	40.3255	16.9289	0.450283
16.942	81.1728	16.942	72.4662	16.942	40.5093	16.942	0.494587
16.9551	81.5247	16.9551	72.7453	16.9551	40.6939	16.9551	0.539895
16.9683	81.8783	16.9683	73.0239	16.9683	40.8764	16.9683	0.58462
16.9814	82.2339	16.9814	73.3066	16.9814	41.0581	16.9814	0.629644
16.9945	82.5911	16.9945	73.5906	16.9945	41.2394	16.9945	0.675446
17.0076	82.949	17.0076	73.8768	17.0076	41.4223	17.0076	0.720934
17.0208	83.3073	17.0208	74.1651	17.0208	41.6049	17.0208	0.765278
17.0339	83.6689	17.0339	74.4552	17.0339	41.7894	17.0339	0.808736
17.047	84.0321	17.047	74.7472	17.047	41.9738	17.047	0.852354
17.0602	84.3949	17.0602	75.0409	17.0602	42.1566	17.0602	0.89673
17.0733	84.7567	17.0733	75.3348	17.0733	42.3398	17.0733	0.94172
17.0864	85.119	17.0864	75.631	17.0864	42.5237	17.0864	0.985644
17.0996	85.4819	17.0996	75.9276	17.0996	42.7085	17.0996	1.0293
17.1127	85.8474	17.1127	76.2257	17.1127	42.8937	17.1127	1.07215
17.1258	86.212	17.1258	76.5241	17.1258	43.0812	17.1258	1.1144
17.1389	86.5774	17.1389	76.8234	17.1389	43.2702	17.1389	1.1558
17.1521	86.9443	17.1521	77.1214	17.1521	43.46	17.1521	1.19691
17.1652	87.3126	17.1652	77.4208	17.1652	43.6506	17.1652	1.23882
17.1783	87.6828	17.1783	77.7227	17.1783	43.8423	17.1783	1.2799
17.1915	88.0526	17.1915	78.0265	17.1915	44.0331	17.1915	1.32142
17.2046	88.4241	17.2046	78.3319	17.2046	44.2259	17.2046	1.36334
17.2177	88.7981	17.2177	78.6399	17.2177	44.4197	17.2177	1.40506
17.2309	89.1733	17.2309	78.9479	17.2309	44.6136	17.2309	1.44527
17.244	89.5501	17.244	79.2586	17.244	44.8069	17.244	1.48437
17.2571	89.9268	17.2571	79.5699	17.2571	45.0007	17.2571	1.52414
17.2702	90.3081	17.2702	79.8834	17.2702	45.195	17.2702	1.56307
17.2834	90.6928	17.2834	80.1997	17.2834	45.3899	17.2834	1.59995
17.2965	91.0784	17.2965	80.5149	17.2965	45.5864	17.2965	1.6371
17.3096	91.4674	17.3096	80.831	17.3096	45.7839	17.3096	1.67313
17.3228	91.8576	17.3228	81.1469	17.3228	45.9824	17.3228	1.70952
17.3359	92.2496	17.3359	81.4648	17.3359	46.1816	17.3359	1.74494
17.349	92.6418	17.349	81.7832	17.349	46.383	17.349	1.78107
17.3622	93.0355	17.3622	82.1011	17.3622	46.5846	17.3622	1.8154
17.3753	93.4303	17.3753	82.42	17.3753	46.7898	17.3753	1.85053
17.3884	93.8271	17.3884	82.7427	17.3884	46.9969	17.3884	1.88444
17.4016	94.2228	17.4016	83.0684	17.4016	47.2037	17.4016	1.91852
17.4147	94.6194	17.4147	83.3953	17.4147	47.4101	17.4147	1.95186
17.4278	95.0186	17.4278	83.7225	17.4278	47.6158	17.4278	1.98477
17.4409	95.4218	17.4409	84.0516	17.4409	47.8216	17.4409	2.01717
17.4541	95.8269	17.4541	84.3811	17.4541	48.0267	17.4541	2.05035
17.4672	96.2351	17.4672	84.7107	17.4672	48.2316	17.4672	2.08337
17.4803	96.6466	17.4803	85.0425	17.4803	48.4365	17.4803	2.11684
17.4935	97.0591	17.4935	85.3734	17.4935	48.6414	17.4935	2.15063
17.5066	97.4704	17.5066	85.7039	17.5066	48.8476	17.5066	2.18397
17.5197	97.882	17.5197	86.0348	17.5197	49.0544	17.5197	2.21781
17.5329	98.2954	17.5329	86.3686	17.5329	49.2632	17.5329	2.25079
17.546	98.712	17.546	86.7066	17.546	49.4727	17.546	2.28325
17.5591	99.1291	17.5591	87.0455	17.5591	49.6823	17.5591	2.31618
17.5722	99.5432	17.5722	87.3855	17.5722	49.8924	17.5722	2.3489
17.5854	99.9592	17.5854	87.728	17.5854	50.104	17.5854	2.38099
17.5985	100.378	17.5985	88.0713	17.5985	50.3145	17.5985	2.41311
17.6116	100.795	17.6116	88.416	17.6116	50.5242	17.6116	2.44523
17.6248	101.216	17.6248	88.7643	17.6248	50.7324	17.6248	2.47714
17.6379	101.642	17.6379	89.1127	17.6379	50.9386	17.6379	2.50864
17.651	102.071	17.651	89.46	17.651	51.1462	17.651	2.5401
17.6642	102.498	17.6642	89.8102	17.6642	51.3532	17.6642	2.5706
17.6773	102.928	17.6773	90.1628	17.6773	51.5614	17.6773	2.60169
17.6904	103.36	17.6904	90.5141	17.6904	51.7724	17.6904	2.63291
17.7035	103.794	17.7035	90.8669	17.7035	51.9832	17.7035	2.66455
17.7167	104.231	17.7167	91.2218	17.7167	52.1944	17.7167	2.69732
17.7298	104.67	17.7298	91.5761	17.7298	52.4066	17.7298	2.73078
17.7429	105.109	17.7429	91.929	17.7429	52.6214	17.7429	2.76367
17.7561	105.55	17.7561	92.281	17.7561	52.8365	17.7561	2.79734
17.7692	105.992	17.7692	92.6333	17.7692	53.0508	17.7692	2.83254
17.7823	106.436	17.7823	92.9842	17.7823	53.2654	17.7823	2.86884
17.7955	106.881	17.7955	93.3357	17.7955	53.481	17.7955	2.90519
17.8086	107.327	17.8086	93.6851	17.8086	53.6972	17.8086	2.94155
17.8217	107.775	17.8217	94.0359	17.8217	53.914	17.8217	2.97731
17.8349	108.223	17.8349	94.3877	17.8349	54.1313	17.8349	3.01325
17.848	108.674	17.848	94.7398	17.848	54.3489	17.848	3.05081
17.8611	109.128	17.8611	95.0922	17.8611	54.5694	17.8611	3.08878
17.8742	109.582	17.8742	95.4442	17.8742	54.7918	17.8742	3.1274
17.8874	110.039	17.8874	95.7945	17.8874	55.0146	17.8874	3.1667
17.9005	110.496	17.9005	96.1455	17.9005	55.2381	17.9005	3.20617
17.9136	110.954	17.9136	96.4979	17.9136	55.4618	17.9136	3.24655
17.9268	111.417	17.9268	96.852	17.9268	55.6874	17.9268	3.28923
17.9399	111.88	17.9399	97.2058	17.9399	55.9137	17.9399	3.3322
17.953	112.344	17.953	97.56	17.953	56.1393	17.953	3.37663
17.9662	112.806	17.9662	97.9139	17.9662	56.3654	17.9662	3.42327
17.9793	113.266	17.9793	98.2701	17.9793	56.5913	17.9793	3.4714
17.9924	113.726	17.9924	98.6277	17.9924	56.8162	17.9924	3.51966
18.0055	114.187	18.0055	98.9852	18.0055	57.0397	18.0055	3.56875
18.0187	114.648	18.0187	99.3407	18.0187	57.2642	18.0187	3.61738
18.0318	115.109	18.0318	99.6977	18.0318	57.488	18.0318	3.66718
18.0449	115.574	18.0449	100.055	18.0449	57.7122	18.0449	3.71876
18.0581	116.036	18.0581	100.412	18.0581	57.9385	18.0581	3.77043
18.0712	116.498	18.0712	100.768	18.0712	58.1647	18.0712	3.82129
18.0843	116.963	18.0843	101.125	18.0843	58.3903	18.0843	3.87272
18.0975	117.428	18.0975	101.48	18.0975	58.6164	18.0975	3.92427
18.1106	117.894	18.1106	101.832	18.1106	58.8416	18.1106	3.97573
18.1237	118.362	18.1237	102.184	18.1237	59.0671	18.1237	4.02854
18.1368	118.831	18.1368	102.533	18.1368	59.2943	18.1368	4.08346
18.15	119.301	18.15	102.881	18.15	59.5215	18.15	4.13937
18.1631	119.773	18.1631	103.231	18.1631	59.7469	18.1631	4.19673
18.1762	120.243	18.1762	103.58	18.1762	59.9713	18.1762	4.25445
18.1894	120.712	18.1894	103.929	18.1894	60.1964	18.1894	4.31237
18.2025	121.182	18.2025	104.278	18.2025	60.4189	18.2025	4.37032
18.2156	121.653	18.2156	104.625	18.2156	60.6418	18.2156	4.42978
18.2288	122.127	18.2288	104.972	18.2288	60.8631	18.2288	4.48948
18.2419	122.602	18.2419	105.32	18.2419	61.0851	18.2419	4.55116
18.255	123.079	18.255	105.666	18.255	61.3065	18.255	4.61317
18.2682	123.555	18.2682	106.012	18.2682	61.5266	18.2682	4.67474
18.2813	124.031	18.2813	106.36	18.2813	61.747	18.2813	4.73576
18.2944	124.508	18.2944	106.708	18.2944	61.9679	18.2944	4.79718
18.3075	124.986	18.3075	107.056	18.3075	62.1866	18.3075	4.85849
18.3207	125.464	18.3207	107.405	18.3207	62.404	18.3207	4.91872
18.3338	125.942	18.3338	107.755	18.3338	62.6196	18.3338	4.98026
18.3469	126.42	18.3469	108.105	18.3469	62.8344	18.3469	5.04203
18.3601	126.899	18.3601	108.454	18.3601	63.0478	18.3601	5.10432
18.3732	127.378	18.3732	108.803	18.3732	63.2613	18.3732	5.16638
18.3863	127.857	18.3863	109.151	18.3863	63.4756	18.3863	5.22807
18.3995	128.337	18.3995	109.5	18.3995	63.6917	18.3995	5.28828
18.4126	128.818	18.4126	109.849	18.4126	63.9072	18.4126	5.34962
18.4257	129.299	18.4257	110.198	18.4257	64.1227	18.4257	5.41189
18.4388	129.781	18.4388	110.548	18.4388	64.3406	18.4388	5.47368
18.452	130.266	18.452	110.897	18.452	64.5584	18.452	5.53604
18.4651	130.75	18.4651	111.248	18.4651	64.776	18.4651	5.5985
18.4782	131.235	18.4782	111.602	18.4782	64.9941	18.4782	5.66175
18.4914	131.722	18.4914	111.957	18.4914	65.2122	18.4914	5.72374
18.5045	132.21	18.5045	112.313	18.5045	65.4327	18.5045	5.78594
18.5176	132.7	18.5176	112.668	18.5176	65.6567	18.5176	5.84771
18.5308	133.19	18.5308	113.02	18.5308	65.8803	18.5308	5.91012
18.5439	133.681	18.5439	113.373	18.5439	66.102	18.5439	5.97242
18.557	134.172	18.557	113.726	18.557	66.3241	18.557	6.03427
18.5701	134.668	18.5701	114.077	18.5701	66.5474	18.5701	6.09502
18.5833	135.165	18.5833	114.43	18.5833	66.7717	18.5833	6.15508
18.5964	135.661	18.5964	114.782	18.5964	66.9984	18.5964	6.21469
18.6095	136.155	18.6095	115.132	18.6095	67.2257	18.6095	6.27461
18.6227	136.651	18.6227	115.483	18.6227	67.4541	18.6227	6.33529
18.6358	137.145	18.6358	115.834	18.6358	67.6829	18.6358	6.39598
18.6489	137.641	18.6489	116.184	18.6489	67.9112	18.6489	6.45492
18.6621	138.135	18.6621	116.534	18.6621	68.1399	18.6621	6.51459
18.6752	138.629	18.6752	116.885	18.6752	68.3664	18.6752	6.57305
18.6883	139.125	18.6883	117.236	18.6883	68.5946	18.6883	6.63302
18.7014	139.621	18.7014	117.59	18.7014	68.8215	18.7014	6.69259
18.7146	140.119	18.7146	117.943	18.7146	69.0466	18.7146	6.75298
18.7277	140.617	18.7277	118.295	18.7277	69.2727	18.7277	6.81268
18.7408	141.117	18.7408	118.648	18.7408	69.4991	18.7408	6.87297
18.754	141.617	18.754	119.001	18.754	69.7245	18.754	6.93292
18.7671	142.116	18.7671	119.355	18.7671	69.9493	18.7671	6.99402
18.7802	142.615	18.7802	119.711	18.7802	70.1763	18.7802	7.05364
18.7934	143.113	18.7934	120.068	18.7934	70.4036	18.7934	7.11375
18.8065	143.61	18.8065	120.425	18.8065	70.6323	18.8065	7.17272
18.8196	144.106	18.8196	120.785	18.8196	70.8606	18.8196	7.23064
18.8328	144.605	18.8328	121.143	18.8328	71.0893	18.8328	7.28886
18.8459	145.104	18.8459	121.501	18.8459	71.3171	18.8459	7.34744
18.859	145.604	18.859	121.86	18.859	71.5433	18.859	7.40675
18.8721	146.103	18.8721	122.218	18.8721	71.7688	18.8721	7.4662
18.8853	146.602	18.8853	122.576	18.8853	71.9936	18.8853	7.52518
18.8984	147.102	18.8984	122.935	18.8984	72.2171	18.8984	7.58372
18.9115	147.601	18.9115	123.293	18.9115	72.4389	18.9115	7.64326
18.9247	148.099	18.9247	123.651	18.9247	72.6605	18.9247	7.70217
18.9378	148.598	18.9378	124.007	18.9378	72.8819	18.9378	7.75979
18.9509	149.097	18.9509	124.363	18.9509	73.1058	18.9509	7.81736
18.9641	149.592	18.9641	124.719	18.9641	73.3315	18.9641	7.87486
18.9772	150.087	18.9772	125.078	18.9772	73.558	18.9772	7.93231
18.9903	150.585	18.9903	125.437	18.9903	73.7862	18.9903	7.99097
19.0034	151.083	19.0034	125.794	19.0034	74.0145	19.0034	8.04878
19.0166	151.581	19.0166	126.152	19.0166	74.2417	19.0166	8.10766
19.0297	152.08	19.0297	126.509	19.0297	74.4701	19.0297	8.16656
19.0428	152.577	19.0428	126.867	19.0428	74.6997	19.0428	8.22401
19.056	153.076	19.056	127.226	19.056	74.9284	19.056	8.28136
19.0691	153.576	19.0691	127.585	19.0691	75.1558	19.0691	8.33974
19.0822	154.076	19.0822	127.942	19.0822	75.3857	19.0822	8.39792
19.0954	154.577	19.0954	128.297	19.0954	75.6173	19.0954	8.45641
19.1085	155.077	19.1085	128.651	19.1085	75.8491	19.1085	8.51409
19.1216	155.575	19.1216	129.006	19.1216	76.0818	19.1216	8.57273
19.1347	156.076	19.1347	129.361	19.1347	76.3132	19.1347	8.63204
19.1479	156.576	19.1479	129.714	19.1479	76.5446	19.1479	8.68979
19.161	157.08	19.161	130.066	19.161	76.7768	19.161	8.74806
19.1741	157.586	19.1741	130.418	19.1741	77.0128	19.1741	8.80594
19.1873	158.094	19.1873	130.769	19.1873	77.2499	19.1873	8.86417
19.2004	158.601	19.2004	131.12	19.2004	77.4859	19.2004	8.92186
19.2135	159.108	19.2135	131.473	19.2135	77.7215	19.2135	8.98061
19.2267	159.614	19.2267	131.826	19.2267	77.9582	19.2267	9.03936
19.2398	160.117	19.2398	132.178	19.2398	78.1935	19.2398	9.09831
19.2529	160.618	19.2529	132.529	19.2529	78.4283	19.2529	9.15653
19.2661	161.117	19.2661	132.88	19.2661	78.6635	19.2661	9.21504
19.2792	161.619	19.2792	133.232	19.2792	78.8988	19.2792	9.27427
19.2923	162.122	19.2923	133.585	19.2923	79.1351	19.2923	9.33346
19.3054	162.628	19.3054	133.936	19.3054	79.3704	19.3054	9.39256
19.3186	163.135	19.3186	134.286	19.3186	79.6057	19.3186	9.45192
19.3317	163.639	19.3317	134.634	19.3317	79.8421	19.3317	9.51049
19.3448	164.143	19.3448	134.981	19.3448	80.0782	19.3448	9.57006
19.358	164.648	19.358	135.325	19.358	80.3158	19.358	9.62992
19.3711	165.153	19.3711	135.67	19.3711	80.5524	19.3711	9.69015
19.3842	165.662	19.3842	136.014	19.3842	80.7873	19.3842	9.75051
19.3974	166.173	19.3974	136.358	19.3974	81.0217	19.3974	9.81328
19.4105	166.681	19.4105	136.7	19.4105	81.2557	19.4105	9.8757
19.4236	167.189	19.4236	137.041	19.4236	81.4907	19.4236	9.93924
19.4367	167.7	19.4367	137.383	19.4367	81.7248	19.4367	10.0032
19.4499	168.209	19.4499	137.724	19.4499	81.9568	19.4499	10.0671
19.463	168.72	19.463	138.064	19.463	82.1864	19.463	10.1309
19.4761	169.229	19.4761	138.402	19.4761	82.414	19.4761	10.1951
19.4893	169.735	19.4893	138.739	19.4893	82.6419	19.4893	10.2591
19.5024	170.242	19.5024	139.076	19.5024	82.8684	19.5024	10.3238
19.5155	170.753	19.5155	139.413	19.5155	83.0922	19.5155	10.3881
19.5287	171.262	19.5287	139.751	19.5287	83.3164	19.5287	10.4532
19.5418	171.773	19.5418	140.089	19.5418	83.5371	19.5418	10.5183
19.5549	172.283	19.5549	140.428	19.5549	83.7581	19.5549	10.5849
19.568	172.795	19.568	140.765	19.568	83.9777	19.568	10.6513
19.5812	173.305	19.5812	141.105	19.5812	84.1976	19.5812	10.7182
19.5943	173.816	19.5943	141.444	19.5943	84.4167	19.5943	10.7859
19.6074	174.329	19.6074	141.781	19.6074	84.634	19.6074	10.8532
19.6206	174.841	19.6206	142.12	19.6206	84.8487	19.6206	10.9215
19.6337	175.35	19.6337	142.458	19.6337	85.0638	19.6337	10.9903
19.6468	175.86	19.6468	142.795	19.6468	85.279	19.6468	11.0596
19.66	176.373	19.66	143.132	19.66	85.4942	19.66	11.1286
19.6731	176.89	19.6731	143.469	19.6731	85.7117	19.6731	11.1986
19.6862	177.404	19.6862	143.806	19.6862	85.9301	19.6862	11.2684
19.6994	177.92	19.6994	144.144	19.6994	86.1481	19.6994	11.3382
19.7125	178.436	19.7125	144.48	19.7125	86.3671	19.7125	11.4071
19.7256	178.953	19.7256	144.815	19.7256	86.5853	19.7256	11.4768
19.7387	179.468	19.7387	145.151	19.7387	86.8062	19.7387	11.5467
19.7519	179.985	19.7519	145.486	19.7519	87.0291	19.7519	11.616
19.765	180.503	19.765	145.821	19.765	87.2514	19.765	11.686
19.7781	181.021	19.7781	146.156	19.7781	87.4744	19.7781	11.7553
19.7913	181.54	19.7913	146.49	19.7913	87.6974	19.7913	11.8251
19.8044	182.06	19.8044	146.824	19.8044	87.9212	19.8044	11.8931
19.8175	182.578	19.8175	147.157	19.8175	88.147	19.8175	11.9609
19.8307	183.098	19.8307	147.488	19.8307	88.3716	19.8307	12.029
19.8438	183.621	19.8438	147.82	19.8438	88.5955	19.8438	12.0968
19.8569	184.144	19.8569	148.153	19.8569	88.8211	19.8569	12.164
19.87	184.668	19.87	148.486	19.87	89.0475	19.87	12.2309
19.8832	185.194	19.8832	148.821	19.8832	89.2729	19.8832	12.2996
19.8963	185.716	19.8963	149.156	19.8963	89.4987	19.8963	12.3688
19.9094	186.239	19.9094	149.49	19.9094	89.7258	19.9094	12.4388
19.9226	186.762	19.9226	149.825	19.9226	89.9504	19.9226	12.5108
19.9357	187.286	19.9357	150.158	19.9357	90.176	19.9357	12.5827
19.9488	187.81	19.9488	150.49	19.9488	90.4024	19.9488	12.6537
19.962	188.334	19.962	150.821	19.962	90.6276	19.962	12.7257
19.9751	188.857	19.9751	151.152	19.9751	90.8526	19.9751	12.7987
19.9882	189.381	19.9882	151.482	19.9882	91.0769	19.9882	12.8726
20.0013	189.908	20.0013	151.814	20.0013	91.3026	20.0013	12.9473
20.0145	190.432	20.0145	152.147	20.0145	91.5281	20.0145	13.0219
20.0276	190.957	20.0276	152.481	20.0276	91.7517	20.0276	13.0972
20.0407	191.48	20.0407	152.816	20.0407	91.9762	20.0407	13.1739
20.0539	192.004	20.0539	153.148	20.0539	92.1987	20.0539	13.2503
20.067	192.528	20.067	153.48	20.067	92.4204	20.067	13.3264
20.0801	193.05	20.0801	153.812	20.0801	92.6442	20.0801	13.4038
20.0933	193.573	20.0933	154.145	20.0933	92.8678	20.0933	13.4816
20.1064	194.097	20.1064	154.477	20.1064	93.0926	20.1064	13.5599
20.1195	194.618	20.1195	154.807	20.1195	93.3187	20.1195	13.6383
20.1327	195.14	20.1327	155.136	20.1327	93.546	20.1327	13.7179
20.1458	195.661	20.1458	155.464	20.1458	93.7751	20.1458	13.7973
20.1589	196.18	20.1589	155.794	20.1589	94.0064	20.1589	13.8762
20.172	196.701	20.172	156.125	20.172	94.239	20.172	13.9539
20.1852	197.221	20.1852	156.454	20.1852	94.4719	20.1852	14.0312
20.1983	197.741	20.1983	156.781	20.1983	94.707	20.1983	14.1089
20.2114	198.258	20.2114	157.107	20.2114	94.9446	20.2114	14.1868
20.2246	198.773	20.2246	157.434	20.2246	95.1823	20.2246	14.2656
20.2377	199.292	20.2377	157.76	20.2377	95.4225	20.2377	14.3438
20.2508	199.812	20.2508	158.085	20.2508	95.665	20.2508	14.4224
20.264	200.332	20.264	158.412	20.264	95.9087	20.264	14.5009
20.2771	200.855	20.2771	158.739	20.2771	96.1531	20.2771	14.5798
20.2902	201.378	20.2902	159.066	20.2902	96.3969	20.2902	14.6588
20.3033	201.902	20.3033	159.391	20.3033	96.6413	20.3033	14.7378
20.3165	202.422	20.3165	159.716	20.3165	96.8842	20.3165	14.818
20.3296	202.945	20.3296	160.039	20.3296	97.1285	20.3296	14.8993
20.3427	203.467	20.3427	160.36	20.3427	97.3765	20.3427	14.9803
20.3559	203.987	20.3559	160.679	20.3559	97.6272	20.3559	15.06
20.369	204.507	20.369	160.997	20.369	97.8775	20.369	15.1412
20.3821	205.025	20.3821	161.313	20.3821	98.132	20.3821	15.2223
20.3953	205.544	20.3953	161.629	20.3953	98.3866	20.3953	15.3034
20.4084	206.063	20.4084	161.945	20.4084	98.6409	20.4084	15.3842
20.4215	206.582	20.4215	162.259	20.4215	98.8951	20.4215	15.4657
20.4346	207.101	20.4346	162.572	20.4346	99.1509	20.4346	15.5466
20.4478	207.623	20.4478	162.885	20.4478	99.4086	20.4478	15.6271
20.4609	208.143	20.4609	163.195	20.4609	99.67	20.4609	15.7077
20.474	208.662	20.474	163.505	20.474	99.9333	20.474	15.7896
20.4872	209.179	20.4872	163.815	20.4872	100.198	20.4872	15.8715
20.5003	209.693	20.5003	164.123	20.5003	100.462	20.5003	15.9533
20.5134	210.206	20.5134	164.429	20.5134	100.724	20.5134	16.0341
20.5266	210.717	20.5266	164.735	20.5266	100.987	20.5266	16.1156
20.5397	211.229	20.5397	165.039	20.5397	101.25	20.5397	16.1968
20.5528	211.741	20.5528	165.342	20.5528	101.514	20.5528	16.2786
20.566	212.257	20.566	165.643	20.566	101.779	20.566	16.3601
20.5791	212.772	20.5791	165.943	20.5791	102.045	20.5791	16.4426
20.5922	213.289	20.5922	166.24	20.5922	102.309	20.5922	16.5256
20.6053	213.808	20.6053	166.536	20.6053	102.573	20.6053	16.6087
20.6185	214.327	20.6185	166.829	20.6185	102.838	20.6185	16.6915
20.6316	214.845	20.6316	167.12	20.6316	103.104	20.6316	16.7736
20.6447	215.361	20.6447	167.409	20.6447	103.368	20.6447	16.8561
20.6579	215.88	20.6579	167.699	20.6579	103.63	20.6579	16.9394
20.671	216.399	20.671	167.99	20.671	103.892	20.671	17.0237
20.6841	216.918	20.6841	168.279	20.6841	104.153	20.6841	17.1074
20.6973	217.435	20.6973	168.567	20.6973	104.416	20.6973	17.1907
20.7104	217.949	20.7104	168.852	20.7104	104.679	20.7104	17.2749
20.7235	218.462	20.7235	169.138	20.7235	104.941	20.7235	17.3583
20.7366	218.976	20.7366	169.422	20.7366	105.203	20.7366	17.4424
20.7498	219.491	20.7498	169.705	20.7498	105.464	20.7498	17.5264
20.7629	220.006	20.7629	169.989	20.7629	105.725	20.7629	17.61
20.776	220.518	20.776	170.272	20.776	105.987	20.776	17.6928
20.7892	221.029	20.7892	170.556	20.7892	106.25	20.7892	17.7762
20.8023	221.54	20.8023	170.84	20.8023	106.515	20.8023	17.8593
20.8154	222.051	20.8154	171.124	20.8154	106.777	20.8154	17.9425
20.8286	222.563	20.8286	171.407	20.8286	107.038	20.8286	18.0255
20.8417	223.073	20.8417	171.689	20.8417	107.3	20.8417	18.11
20.8548	223.586	20.8548	171.969	20.8548	107.563	20.8548	18.1948
20.8679	224.098	20.8679	172.252	20.8679	107.829	20.8679	18.2797
20.8811	224.611	20.8811	172.534	20.8811	108.095	20.8811	18.3643
20.8942	225.122	20.8942	172.817	20.8942	108.361	20.8942	18.4486
20.9073	225.637	20.9073	173.1	20.9073	108.627	20.9073	18.5322
20.9205	226.149	20.9205	173.383	20.9205	108.893	20.9205	18.6159
20.9336	226.662	20.9336	173.669	20.9336	109.158	20.9336	18.7008
20.9467	227.174	20.9467	173.954	20.9467	109.423	20.9467	18.7851
20.9599	227.688	20.9599	174.238	20.9599	109.689	20.9599	18.8684
20.973	228.199	20.973	174.521	20.973	109.956	20.973	18.9531
20.9861	228.706	20.9861	174.804	20.9861	110.224	20.9861	19.0376
20.9992	229.208	20.9992	175.085	20.9992	110.494	20.9992	19.1223
21.0124	229.713	21.0124	175.367	21.0124	110.762	21.0124	19.2066
21.0255	230.218	21.0255	175.647	21.0255	111.03	21.0255	19.2912
21.0386	230.721	21.0386	175.927	21.0386	111.3	21.0386	19.3761
21.0518	231.225	21.0518	176.209	21.0518	111.569	21.0518	19.4613
21.0649	231.731	21.0649	176.491	21.0649	111.838	21.0649	19.5468
21.078	232.238	21.078	176.776	21.078	112.107	21.078	19.6322
21.0912	232.746	21.0912	177.061	21.0912	112.374	21.0912	19.7185
21.1043	233.253	21.1043	177.345	21.1043	112.64	21.1043	19.8064
21.1174	233.76	21.1174	177.629	21.1174	112.907	21.1174	19.8944
21.1306	234.265	21.1306	177.912	21.1306	113.173	21.1306	19.9838
21.1437	234.768	21.1437	178.196	21.1437	113.441	21.1437	20.0751
21.1568	235.273	21.1568	178.478	21.1568	113.709	21.1568	20.1671
21.1699	235.772	21.1699	178.759	21.1699	113.977	21.1699	20.2596
21.1831	236.272	21.1831	179.038	21.1831	114.246	21.1831	20.3539
21.1962	236.77	21.1962	179.315	21.1962	114.516	21.1962	20.449
21.2093	237.265	21.2093	179.592	21.2093	114.788	21.2093	20.5444
21.2225	237.76	21.2225	179.871	21.2225	115.06	21.2225	20.6399
21.2356	238.256	21.2356	180.15	21.2356	115.33	21.2356	20.7373
21.2487	238.752	21.2487	180.427	21.2487	115.603	21.2487	20.8335
21.2619	239.248	21.2619	180.703	21.2619	115.876	21.2619	20.9306
21.275	239.743	21.275	180.979	21.275	116.147	21.275	21.028
21.2881	240.239	21.2881	181.256	21.2881	116.416	21.2881	21.1269
21.3012	240.734	21.3012	181.534	21.3012	116.687	21.3012	21.2255
21.3144	241.228	21.3144	181.81	21.3144	116.958	21.3144	21.3233
21.3275	241.72	21.3275	182.084	21.3275	117.229	21.3275	21.4214
21.3406	242.215	21.3406	182.359	21.3406	117.501	21.3406	21.5199
21.3538	242.71	21.3538	182.631	21.3538	117.772	21.3538	21.6193
21.3669	243.205	21.3669	182.901	21.3669	118.044	21.3669	21.7183
21.38	243.7	21.38	183.171	21.38	118.317	21.38	21.8169
21.3932	244.193	21.3932	183.44	21.3932	118.591	21.3932	21.9154
21.4063	244.686	21.4063	183.706	21.4063	118.865	21.4063	22.0146
21.4194	245.177	21.4194	183.97	21.4194	119.138	21.4194	22.1129
21.4325	245.668	21.4325	184.234	21.4325	119.41	21.4325	22.211
21.4457	246.16	21.4457	184.498	21.4457	119.683	21.4457	22.3089
21.4588	246.654	21.4588	184.762	21.4588	119.955	21.4588	22.4049
21.4719	247.146	21.4719	185.027	21.4719	120.229	21.4719	22.5008
21.4851	247.639	21.4851	185.291	21.4851	120.501	21.4851	22.5976
21.4982	248.13	21.4982	185.556	21.4982	120.774	21.4982	22.6943
21.5113	248.621	21.5113	185.821	21.5113	121.047	21.5113	22.7912
21.5245	249.112	21.5245	186.087	21.5245	121.32	21.5245	22.8873
21.5376	249.605	21.5376	186.352	21.5376	121.591	21.5376	22.984
21.5507	250.101	21.5507	186.619	21.5507	121.862	21.5507	23.0801
21.5639	250.595	21.5639	186.886	21.5639	122.131	21.5639	23.1763
21.577	251.089	21.577	187.153	21.577	122.4	21.577	23.2736
21.5901	251.582	21.5901	187.418	21.5901	122.67	21.5901	23.3712
21.6032	252.074	21.6032	187.682	21.6032	122.938	21.6032	23.4688
21.6164	252.567	21.6164	187.945	21.6164	123.207	21.6164	23.5661
21.6295	253.058	21.6295	188.207	21.6295	123.474	21.6295	23.6628
21.6426	253.551	21.6426	188.467	21.6426	123.742	21.6426	23.7583
21.6558	254.045	21.6558	188.725	21.6558	124.01	21.6558	23.8524
21.6689	254.539	21.6689	188.985	21.6689	124.276	21.6689	23.9462
21.682	255.035	21.682	189.245	21.682	124.542	21.682	24.0409
21.6952	255.531	21.6952	189.503	21.6952	124.809	21.6952	24.1341
21.7083	256.029	21.7083	189.763	21.7083	125.074	21.7083	24.2284
21.7214	256.527	21.7214	190.02	21.7214	125.339	21.7214	24.3216
21.7345	257.023	21.7345	190.275	21.7345	125.604	21.7345	24.4149
21.7477	257.516	21.7477	190.53	21.7477	125.869	21.7477	24.5061
21.7608	258.01	21.7608	190.782	21.7608	126.134	21.7608	24.5975
21.7739	258.503	21.7739	191.03	21.7739	126.398	21.7739	24.6887
21.7871	258.995	21.7871	191.275	21.7871	126.661	21.7871	24.7777
21.8002	259.488	21.8002	191.52	21.8002	126.921	21.8002	24.866
21.8133	259.982	21.8133	191.762	21.8133	127.181	21.8133	24.9546
21.8265	260.478	21.8265	192.005	21.8265	127.439	21.8265	25.0421
21.8396	260.975	21.8396	192.245	21.8396	127.697	21.8396	25.1301
21.8527	261.475	21.8527	192.483	21.8527	127.955	21.8527	25.2181
21.8658	261.974	21.8658	192.72	21.8658	128.216	21.8658	25.3044
21.879	262.475	21.879	192.958	21.879	128.475	21.879	25.3904
21.8921	262.979	21.8921	193.195	21.8921	128.732	21.8921	25.476
21.9052	263.483	21.9052	193.432	21.9052	128.987	21.9052	25.5611
21.9184	263.988	21.9184	193.67	21.9184	129.242	21.9184	25.6456
21.9315	264.485	21.9315	193.905	21.9315	129.496	21.9315	25.7296
21.9446	264.981	21.9446	194.141	21.9446	129.75	21.9446	25.8137
21.9578	265.473	21.9578	194.374	21.9578	130.002	21.9578	25.8974
21.9709	265.964	21.9709	194.607	21.9709	130.258	21.9709	25.9812
21.984	266.453	21.984	194.837	21.984	130.516	21.984	26.066
21.9972	266.943	21.9972	195.066	21.9972	130.776	21.9972	26.1491
22.0103	267.434	22.0103	195.298	22.0103	131.035	22.0103	26.232
22.0234	267.925	22.0234	195.528	22.0234	131.292	22.0234	26.3149
22.0365	268.417	22.0365	195.756	22.0365	131.548	22.0365	26.3966
22.0497	268.91	22.0497	195.983	22.0497	131.806	22.0497	26.4778
22.0628	269.405	22.0628	196.212	22.0628	132.067	22.0628	26.5593
22.0759	269.9	22.0759	196.443	22.0759	132.325	22.0759	26.6398
22.0891	270.395	22.0891	196.672	22.0891	132.584	22.0891	26.7184
22.1022	270.889	22.1022	196.9	22.1022	132.841	22.1022	26.7974
22.1153	271.384	22.1153	197.129	22.1153	133.097	22.1153	26.8757
22.1285	271.878	22.1285	197.356	22.1285	133.349	22.1285	26.956
22.1416	272.371	22.1416	197.584	22.1416	133.602	22.1416	27.036
22.1547	272.862	22.1547	197.812	22.1547	133.856	22.1547	27.1169
22.1678	273.351	22.1678	198.041	22.1678	134.109	22.1678	27.1985
22.181	273.841	22.181	198.273	22.181	134.36	22.181	27.2803
22.1941	274.33	22.1941	198.502	22.1941	134.61	22.1941	27.3629
22.2072	274.816	22.2072	198.73	22.2072	134.86	22.2072	27.4451
22.2204	275.303	22.2204	198.956	22.2204	135.11	22.2204	27.529
22.2335	275.791	22.2335	199.183	22.2335	135.358	22.2335	27.6135
22.2466	276.278	22.2466	199.411	22.2466	135.606	22.2466	27.6986
22.2598	276.764	22.2598	199.638	22.2598	135.853	22.2598	27.7831
22.2729	277.249	22.2729	199.864	22.2729	136.102	22.2729	27.868
22.286	277.736	22.286	200.092	22.286	136.351	22.286	27.9539
22.2991	278.226	22.2991	200.321	22.2991	136.601	22.2991	28.0398
22.3123	278.717	22.3123	200.549	22.3123	136.851	22.3123	28.1266
22.3254	279.21	22.3254	200.778	22.3254	137.1	22.3254	28.2141
22.3385	279.705	22.3385	201.005	22.3385	137.35	22.3385	28.3019
22.3517	280.199	22.3517	201.236	22.3517	137.601	22.3517	28.3903
22.3648	280.699	22.3648	201.469	22.3648	137.852	22.3648	28.4799
22.3779	281.198	22.3779	201.7	22.3779	138.105	22.3779	28.5695
22.3911	281.698	22.3911	201.931	22.3911	138.359	22.3911	28.6588
22.4042	282.199	22.4042	202.159	22.4042	138.612	22.4042	28.7495
22.4173	282.7	22.4173	202.39	22.4173	138.866	22.4173	28.8403
22.4305	283.202	22.4305	202.621	22.4305	139.122	22.4305	28.9316
22.4436	283.704	22.4436	202.852	22.4436	139.378	22.4436	29.023
22.4567	284.209	22.4567	203.084	22.4567	139.635	22.4567	29.1167
22.4698	284.716	22.4698	203.317	22.4698	139.89	22.4698	29.2097
22.483	285.223	22.483	203.551	22.483	140.147	22.483	29.3044
22.4961	285.734	22.4961	203.788	22.4961	140.402	22.4961	29.3986
22.5092	286.244	22.5092	204.026	22.5092	140.656	22.5092	29.4933
22.5224	286.758	22.5224	204.269	22.5224	140.909	22.5224	29.5893
22.5355	287.272	22.5355	204.512	22.5355	141.161	22.5355	29.6855
22.5486	287.789	22.5486	204.755	22.5486	141.414	22.5486	29.783
22.5618	288.306	22.5618	204.995	22.5618	141.666	22.5618	29.8791
22.5749	288.822	22.5749	205.235	22.5749	141.918	22.5749	29.9749
22.588	289.339	22.588	205.479	22.588	142.167	22.588	30.0716
22.6011	289.857	22.6011	205.725	22.6011	142.417	22.6011	30.1691
22.6143	290.375	22.6143	205.971	22.6143	142.665	22.6143	30.2657
22.6274	290.893	22.6274	206.216	22.6274	142.913	22.6274	30.3635
22.6405	291.417	22.6405	206.465	22.6405	143.163	22.6405	30.4618
22.6537	291.939	22.6537	206.717	22.6537	143.412	22.6537	30.5594
22.6668	292.461	22.6668	206.965	22.6668	143.659	22.6668	30.6576
22.6799	292.984	22.6799	207.214	22.6799	143.906	22.6799	30.756
22.6931	293.51	22.6931	207.465	22.6931	144.152	22.6931	30.8547
22.7062	294.034	22.7062	207.717	22.7062	144.396	22.7062	30.9547
22.7193	294.559	22.7193	207.972	22.7193	144.64	22.7193	31.0552
22.7324	295.088	22.7324	208.231	22.7324	144.884	22.7324	31.1552
22.7456	295.618	22.7456	208.492	22.7456	145.129	22.7456	31.2542
22.7587	296.145	22.7587	208.754	22.7587	145.373	22.7587	31.3542
22.7718	296.67	22.7718	209.016	22.7718	145.617	22.7718	31.4539
22.785	297.195	22.785	209.283	22.785	145.863	22.785	31.5538
22.7981	297.724	22.7981	209.551	22.7981	146.108	22.7981	31.6547
22.8112	298.253	22.8112	209.819	22.8112	146.354	22.8112	31.7549
22.8244	298.78	22.8244	210.088	22.8244	146.599	22.8244	31.8551
22.8375	299.304	22.8375	210.357	22.8375	146.844	22.8375	31.9546
22.8506	299.829	22.8506	210.628	22.8506	147.087	22.8506	32.0539
22.8637	300.355	22.8637	210.9	22.8637	147.33	22.8637	32.1524
22.8769	300.879	22.8769	211.173	22.8769	147.574	22.8769	32.2513
22.89	301.405	22.89	211.446	22.89	147.817	22.89	32.3508
22.9031	301.932	22.9031	211.72	22.9031	148.059	22.9031	32.45
22.9163	302.46	22.9163	211.997	22.9163	148.301	22.9163	32.5486
22.9294	302.988	22.9294	212.275	22.9294	148.546	22.9294	32.6458
22.9425	303.519	22.9425	212.553	22.9425	148.791	22.9425	32.7425
22.9557	304.054	22.9557	212.831	22.9557	149.038	22.9557	32.8396
22.9688	304.586	22.9688	213.11	22.9688	149.286	22.9688	32.9358
22.9819	305.116	22.9819	213.391	22.9819	149.531	22.9819	33.0302
22.9951	305.645	22.9951	213.671	22.9951	149.778	22.9951	33.1233
23.0082	306.173	23.0082	213.949	23.0082	150.023	23.0082	33.2165
23.0213	306.701	23.0213	214.227	23.0213	150.267	23.0213	33.3103
23.0344	307.227	23.0344	214.501	23.0344	150.511	23.0344	33.4029
23.0476	307.753	23.0476	214.774	23.0476	150.756	23.0476	33.4952
23.0607	308.282	23.0607	215.05	23.0607	151.002	23.0607	33.5873
23.0738	308.811	23.0738	215.324	23.0738	151.249	23.0738	33.6789
23.087	309.341	23.087	215.603	23.087	151.496	23.087	33.77
23.1001	309.87	23.1001	215.883	23.1001	151.743	23.1001	33.8602
23.1132	310.4	23.1132	216.165	23.1132	151.992	23.1132	33.9509
23.1264	310.928	23.1264	216.447	23.1264	152.242	23.1264	34.0422
23.1395	311.458	23.1395	216.731	23.1395	152.491	23.1395	34.1318
23.1526	311.985	23.1526	217.015	23.1526	152.74	23.1526	34.2213
23.1657	312.509	23.1657	217.298	23.1657	152.989	23.1657	34.3105
23.1789	313.03	23.1789	217.582	23.1789	153.237	23.1789	34.3998
23.192	313.55	23.192	217.866	23.192	153.483	23.192	34.4906
23.2051	314.067	23.2051	218.149	23.2051	153.729	23.2051	34.5809
23.2183	314.58	23.2183	218.432	23.2183	153.976	23.2183	34.672
23.2314	315.088	23.2314	218.714	23.2314	154.222	23.2314	34.7626
23.2445	315.591	23.2445	218.995	23.2445	154.468	23.2445	34.8534
23.2577	316.097	23.2577	219.277	23.2577	154.716	23.2577	34.9444
23.2708	316.603	23.2708	219.556	23.2708	154.964	23.2708	35.0337
23.2839	317.109	23.2839	219.837	23.2839	155.211	23.2839	35.1217
23.297	317.615	23.297	220.119	23.297	155.459	23.297	35.2095
23.3102	318.122	23.3102	220.4	23.3102	155.705	23.3102	35.2957
23.3233	318.628	23.3233	220.683	23.3233	155.95	23.3233	35.382
23.3364	319.133	23.3364	220.964	23.3364	156.196	23.3364	35.4672
23.3496	319.637	23.3496	221.245	23.3496	156.443	23.3496	35.5519
23.3627	320.142	23.3627	221.525	23.3627	156.688	23.3627	35.6354
23.3758	320.646	23.3758	221.804	23.3758	156.933	23.3758	35.7182
23.389	321.146	23.389	222.081	23.389	157.177	23.389	35.8007
23.4021	321.642	23.4021	222.357	23.4021	157.423	23.4021	35.8835
23.4152	322.135	23.4152	222.633	23.4152	157.667	23.4152	35.9681
23.4284	322.624	23.4284	222.912	23.4284	157.91	23.4284	36.0515
23.4415	323.111	23.4415	223.19	23.4415	158.156	23.4415	36.1357
23.4546	323.597	23.4546	223.466	23.4546	158.404	23.4546	36.2173
23.4677	324.085	23.4677	223.741	23.4677	158.649	23.4677	36.2996
23.4809	324.572	23.4809	224.015	23.4809	158.895	23.4809	36.3809
23.494	325.062	23.494	224.29	23.494	159.143	23.494	36.4612
23.5071	325.553	23.5071	224.564	23.5071	159.392	23.5071	36.5394
23.5203	326.043	23.5203	224.837	23.5203	159.64	23.5203	36.6157
23.5334	326.534	23.5334	225.111	23.5334	159.885	23.5334	36.6907
23.5465	327.024	23.5465	225.387	23.5465	160.131	23.5465	36.7653
23.5597	327.511	23.5597	225.659	23.5597	160.379	23.5597	36.8391
23.5728	328.002	23.5728	225.932	23.5728	160.626	23.5728	36.9118
23.5859	328.492	23.5859	226.2	23.5859	160.875	23.5859	36.9849
23.599	328.983	23.599	226.468	23.599	161.122	23.599	37.0588
23.6122	329.473	23.6122	226.733	23.6122	161.369	23.6122	37.1328
23.6253	329.966	23.6253	227	23.6253	161.614	23.6253	37.2071
23.6384	330.463	23.6384	227.266	23.6384	161.862	23.6384	37.2816
23.6516	330.959	23.6516	227.533	23.6516	162.111	23.6516	37.3555
23.6647	331.453	23.6647	227.799	23.6647	162.362	23.6647	37.4304
23.6778	331.949	23.6778	228.063	23.6778	162.611	23.6778	37.5054
23.691	332.441	23.691	228.326	23.691	162.859	23.691	37.5801
23.7041	332.936	23.7041	228.589	23.7041	163.106	23.7041	37.6559
23.7172	333.429	23.7172	228.853	23.7172	163.353	23.7172	37.7323
23.7303	333.919	23.7303	229.118	23.7303	163.601	23.7303	37.8089
23.7435	334.408	23.7435	229.382	23.7435	163.848	23.7435	37.8851
23.7566	334.894	23.7566	229.644	23.7566	164.095	23.7566	37.9615
23.7697	335.382	23.7697	229.905	23.7697	164.343	23.7697	38.0387
23.7829	335.866	23.7829	230.165	23.7829	164.59	23.7829	38.115
23.796	336.349	23.796	230.421	23.796	164.836	23.796	38.1924
23.8091	336.831	23.8091	230.676	23.8091	165.08	23.8091	38.269
23.8223	337.314	23.8223	230.93	23.8223	165.327	23.8223	38.3483
23.8354	337.796	23.8354	231.184	23.8354	165.574	23.8354	38.4271
23.8485	338.276	23.8485	231.433	23.8485	165.817	23.8485	38.5043
23.8617	338.753	23.8617	231.68	23.8617	166.061	23.8617	38.5819
23.8748	339.228	23.8748	231.927	23.8748	166.303	23.8748	38.6599
23.8879	339.698	23.8879	232.174	23.8879	166.544	23.8879	38.739
23.901	340.167	23.901	232.421	23.901	166.782	23.901	38.8189
23.9142	340.633	23.9142	232.666	23.9142	167.021	23.9142	38.8987
23.9273	341.098	23.9273	232.91	23.9273	167.257	23.9273	38.9776
23.9404	341.562	23.9404	233.155	23.9404	167.495	23.9404	39.0566
23.9536	342.024	23.9536	233.399	23.9536	167.727	23.9536	39.1349
23.9667	342.481	23.9667	233.639	23.9667	167.956	23.9667	39.2132
23.9798	342.939	23.9798	233.876	23.9798	168.183	23.9798	39.292
23.993	343.394	23.993	234.113	23.993	168.41	23.993	39.3695
24.0061	343.844	24.0061	234.35	24.0061	168.636	24.0061	39.4466
24.0192	344.288	24.0192	234.586	24.0192	168.862	24.0192	39.5237
24.0323	344.731	24.0323	234.823	24.0323	169.089	24.0323	39.5999
24.0455	345.172	24.0455	235.061	24.0455	169.316	24.0455	39.6761
24.0586	345.608	24.0586	235.294	24.0586	169.542	24.0586	39.7536
24.0717	346.043	24.0717	235.53	24.0717	169.769	24.0717	39.8317
24.0849	346.477	24.0849	235.763	24.0849	169.995	24.0849	39.909
24.098	346.913	24.098	235.995	24.098	170.22	24.098	39.9868
24.1111	347.348	24.1111	236.223	24.1111	170.441	24.1111	40.0653
24.1243	347.776	24.1243	236.447	24.1243	170.663	24.1243	40.1438
24.1374	348.204	24.1374	236.671	24.1374	170.881	24.1374	40.2235
24.1505	348.632	24.1505	236.896	24.1505	171.099	24.1505	40.3047
24.1636	349.061	24.1636	237.119	24.1636	171.314	24.1636	40.3867
24.1768	349.486	24.1768	237.341	24.1768	171.53	24.1768	40.4684
24.1899	349.91	24.1899	237.564	24.1899	171.743	24.1899	40.5498
24.203	350.332	24.203	237.783	24.203	171.956	24.203	40.6318
24.2162	350.749	24.2162	238.005	24.2162	172.17	24.2162	40.7128
24.2293	351.163	24.2293	238.226	24.2293	172.384	24.2293	40.7924
24.2424	351.579	24.2424	238.443	24.2424	172.598	24.2424	40.8735
24.2556	351.993	24.2556	238.655	24.2556	172.81	24.2556	40.9554
24.2687	352.402	24.2687	238.868	24.2687	173.02	24.2687	41.0389
24.2818	352.806	24.2818	239.083	24.2818	173.228	24.2818	41.1225
24.295	353.21	24.295	239.296	24.295	173.437	24.295	41.206
24.3081	353.611	24.3081	239.509	24.3081	173.645	24.3081	41.2906
24.3212	354.011	24.3212	239.722	24.3212	173.853	24.3212	41.3775
24.3343	354.41	24.3343	239.936	24.3343	174.061	24.3343	41.4656
24.3475	354.806	24.3475	240.149	24.3475	174.267	24.3475	41.5549
24.3606	355.201	24.3606	240.364	24.3606	174.472	24.3606	41.6447
24.3737	355.594	24.3737	240.581	24.3737	174.676	24.3737	41.7356
24.3869	355.982	24.3869	240.797	24.3869	174.879	24.3869	41.8276
24.4	356.37	24.4	241.012	24.4	175.08	24.4	41.92
24.4131	356.756	24.4131	241.225	24.4131	175.28	24.4131	42.0137
24.4263	357.14	24.4263	241.439	24.4263	175.48	24.4263	42.1073
24.4394	357.521	24.4394	241.65	24.4394	175.676	24.4394	42.2019
24.4525	357.899	24.4525	241.859	24.4525	175.871	24.4525	42.296
24.4656	358.271	24.4656	242.068	24.4656	176.064	24.4656	42.3909
24.4788	358.646	24.4788	242.276	24.4788	176.257	24.4788	42.4871
24.4919	359.02	24.4919	242.484	24.4919	176.449	24.4919	42.5829
24.505	359.391	24.505	242.692	24.505	176.642	24.505	42.678
24.5182	359.761	24.5182	242.9	24.5182	176.833	24.5182	42.7724
24.5313	360.13	24.5313	243.106	24.5313	177.025	24.5313	42.8668
24.5444	360.498	24.5444	243.312	24.5444	177.215	24.5444	42.9599
24.5576	360.864	24.5576	243.516	24.5576	177.405	24.5576	43.0514
24.5707	361.231	24.5707	243.72	24.5707	177.595	24.5707	43.1415
24.5838	361.595	24.5838	243.922	24.5838	177.785	24.5838	43.2305
24.5969	361.954	24.5969	244.125	24.5969	177.971	24.5969	43.3204
24.6101	362.312	24.6101	244.328	24.6101	178.158	24.6101	43.4101
24.6232	362.668	24.6232	244.529	24.6232	178.343	24.6232	43.4989
24.6363	363.022	24.6363	244.729	24.6363	178.528	24.6363	43.5883
24.6495	363.374	24.6495	244.927	24.6495	178.712	24.6495	43.6774
24.6626	363.726	24.6626	245.123	24.6626	178.896	24.6626	43.7658
24.6757	364.075	24.6757	245.322	24.6757	179.078	24.6757	43.8522
24.6889	364.425	24.6889	245.525	24.6889	179.261	24.6889	43.9401
24.702	364.77	24.702	245.728	24.702	179.445	24.702	44.0268
24.7151	365.115	24.7151	245.93	24.7151	179.627	24.7151	44.1118
24.7282	365.461	24.7282	246.133	24.7282	179.808	24.7282	44.1952
24.7414	365.804	24.7414	246.334	24.7414	179.988	24.7414	44.2756
24.7545	366.15	24.7545	246.532	24.7545	180.169	24.7545	44.3572
24.7676	366.497	24.7676	246.732	24.7676	180.347	24.7676	44.4379
24.7808	366.846	24.7808	246.931	24.7808	180.526	24.7808	44.5191
24.7939	367.19	24.7939	247.133	24.7939	180.707	24.7939	44.5985
24.807	367.534	24.807	247.334	24.807	180.889	24.807	44.6782
24.8202	367.878	24.8202	247.534	24.8202	181.069	24.8202	44.7575
24.8333	368.22	24.8333	247.735	24.8333	181.247	24.8333	44.8383
24.8464	368.561	24.8464	247.936	24.8464	181.426	24.8464	44.9197
24.8596	368.898	24.8596	248.135	24.8596	181.608	24.8596	45.0012
24.8727	369.233	24.8727	248.334	24.8727	181.788	24.8727	45.0822
24.8858	369.567	24.8858	248.532	24.8858	181.97	24.8858	45.1635
24.8989	369.897	24.8989	248.725	24.8989	182.153	24.8989	45.2449
24.9121	370.226	24.9121	248.921	24.9121	182.337	24.9121	45.3261
24.9252	370.554	24.9252	249.118	24.9252	182.521	24.9252	45.4061
24.9383	370.881	24.9383	249.315	24.9383	182.707	24.9383	45.4861
24.9515	371.202	24.9515	249.512	24.9515	182.897	24.9515	45.5655
24.9646	371.521	24.9646	249.711	24.9646	183.085	24.9646	45.6439
24.9777	371.837	24.9777	249.909	24.9777	183.272	24.9777	45.7226
24.9909	372.151	24.9909	250.106	24.9909	183.459	24.9909	45.8002
25.004	372.463	25.004	250.303	25.004	183.646	25.004	45.8779
25.0171	372.771	25.0171	250.497	25.0171	183.831	25.0171	45.9556
25.0302	373.074	25.0302	250.69	25.0302	184.015	25.0302	46.0329
25.0434	373.377	25.0434	250.881	25.0434	184.201	25.0434	46.109
25.0565	373.679	25.0565	251.069	25.0565	184.386	25.0565	46.1849
25.0696	373.975	25.0696	251.254	25.0696	184.572	25.0696	46.2621
25.0828	374.271	25.0828	251.438	25.0828	184.756	25.0828	46.3396
25.0959	374.562	25.0959	251.622	25.0959	184.935	25.0959	46.4159
25.109	374.851	25.109	251.808	25.109	185.114	25.109	46.4912
25.1222	375.139	25.1222	251.992	25.1222	185.295	25.1222	46.5654
25.1353	375.424	25.1353	252.177	25.1353	185.475	25.1353	46.6392
25.1484	375.699	25.1484	252.361	25.1484	185.65	25.1484	46.7111
25.1615	375.97	25.1615	252.544	25.1615	185.824	25.1615	46.7822
25.1747	376.238	25.1747	252.726	25.1747	185.995	25.1747	46.8532
25.1878	376.503	25.1878	252.91	25.1878	186.165	25.1878	46.924
25.2009	376.765	25.2009	253.092	25.2009	186.333	25.2009	46.9927
25.2141	377.027	25.2141	253.273	25.2141	186.499	25.2141	47.0606
25.2272	377.284	25.2272	253.453	25.2272	186.663	25.2272	47.128
25.2403	377.541	25.2403	253.63	25.2403	186.823	25.2403	47.1951
25.2535	377.796	25.2535	253.804	25.2535	186.983	25.2535	47.2624
25.2666	378.046	25.2666	253.977	25.2666	187.139	25.2666	47.3287
25.2797	378.297	25.2797	254.147	25.2797	187.297	25.2797	47.3964
25.2929	378.543	25.2929	254.317	25.2929	187.454	25.2929	47.4642
25.306	378.784	25.306	254.486	25.306	187.61	25.306	47.5328
25.3191	379.023	25.3191	254.653	25.3191	187.765	25.3191	47.6022
25.3322	379.258	25.3322	254.817	25.3322	187.921	25.3322	47.6735
25.3454	379.493	25.3454	254.979	25.3454	188.074	25.3454	47.7435
25.3585	379.726	25.3585	255.138	25.3585	188.227	25.3585	47.8139
25.3716	379.957	25.3716	255.295	25.3716	188.376	25.3716	47.8835
25.3848	380.187	25.3848	255.452	25.3848	188.525	25.3848	47.9515
25.3979	380.413	25.3979	255.604	25.3979	188.673	25.3979	48.0208
25.411	380.637	25.411	255.755	25.411	188.82	25.411	48.0909
25.4242	380.857	25.4242	255.908	25.4242	188.968	25.4242	48.161
25.4373	381.072	25.4373	256.057	25.4373	189.116	25.4373	48.2311
25.4504	381.285	25.4504	256.208	25.4504	189.262	25.4504	48.3015
25.4635	381.497	25.4635	256.355	25.4635	189.408	25.4635	48.3714
25.4767	381.706	25.4767	256.5	25.4767	189.554	25.4767	48.4421
25.4898	381.913	25.4898	256.643	25.4898	189.697	25.4898	48.5125
25.5029	382.119	25.5029	256.786	25.5029	189.841	25.5029	48.5848
25.5161	382.324	25.5161	256.928	25.5161	189.985	25.5161	48.6589
25.5292	382.529	25.5292	257.069	25.5292	190.127	25.5292	48.7327
25.5423	382.737	25.5423	257.206	25.5423	190.266	25.5423	48.8083
25.5555	382.941	25.5555	257.34	25.5555	190.403	25.5555	48.8854
25.5686	383.139	25.5686	257.474	25.5686	190.536	25.5686	48.963
25.5817	383.331	25.5817	257.61	25.5817	190.666	25.5817	49.0415
25.5948	383.521	25.5948	257.746	25.5948	190.797	25.5948	49.1199
25.608	383.707	25.608	257.881	25.608	190.926	25.608	49.1984
25.6211	383.892	25.6211	258.015	25.6211	191.052	25.6211	49.2779
25.6342	384.077	25.6342	258.147	25.6342	191.178	25.6342	49.3594
25.6474	384.259	25.6474	258.28	25.6474	191.302	25.6474	49.4403
25.6605	384.438	25.6605	258.413	25.6605	191.425	25.6605	49.5207
25.6736	384.613	25.6736	258.546	25.6736	191.546	25.6736	49.6002
25.6868	384.785	25.6868	258.678	25.6868	191.665	25.6868	49.6799
25.6999	384.956	25.6999	258.807	25.6999	191.782	25.6999	49.758
25.713	385.123	25.713	258.933	25.713	191.901	25.713	49.8353
25.7262	385.29	25.7262	259.061	25.7262	192.018	25.7262	49.9144
25.7393	385.453	25.7393	259.187	25.7393	192.133	25.7393	49.9926
25.7524	385.615	25.7524	259.309	25.7524	192.245	25.7524	50.0714
25.7655	385.771	25.7655	259.433	25.7655	192.357	25.7655	50.1507
25.7787	385.925	25.7787	259.556	25.7787	192.469	25.7787	50.2304
25.7918	386.079	25.7918	259.676	25.7918	192.579	25.7918	50.3093
25.8049	386.228	25.8049	259.794	25.8049	192.687	25.8049	50.3884
25.8181	386.374	25.8181	259.911	25.8181	192.795	25.8181	50.467
25.8312	386.521	25.8312	260.028	25.8312	192.9	25.8312	50.5455
25.8443	386.665	25.8443	260.142	25.8443	193.004	25.8443	50.6234
25.8575	386.806	25.8575	260.255	25.8575	193.108	25.8575	50.7012
25.8706	386.941	25.8706	260.365	25.8706	193.21	25.8706	50.7789
25.8837	387.073	25.8837	260.473	25.8837	193.312	25.8837	50.8573
25.8968	387.205	25.8968	260.579	25.8968	193.414	25.8968	50.9374
25.91	387.336	25.91	260.684	25.91	193.515	25.91	51.018
25.9231	387.467	25.9231	260.789	25.9231	193.615	25.9231	51.0975
25.9362	387.596	25.9362	260.893	25.9362	193.713	25.9362	51.1758
25.9494	387.724	25.9494	260.996	25.9494	193.811	25.9494	51.2529
25.9625	387.848	25.9625	261.099	25.9625	193.907	25.9625	51.3299
25.9756	387.968	25.9756	261.204	25.9756	194.002	25.9756	51.4062
25.9888	388.085	25.9888	261.311	25.9888	194.1	25.9888	51.4839
26.0019	388.2	26.0019	261.415	26.0019	194.195	26.0019	51.562
26.015	388.309	26.015	261.517	26.015	194.291	26.015	51.6393
26.0281	388.419	26.0281	261.62	26.0281	194.386	26.0281	51.717
26.0413	388.524	26.0413	261.722	26.0413	194.482	26.0413	51.7955
26.0544	388.626	26.0544	261.824	26.0544	194.578	26.0544	51.8759
26.0675	388.727	26.0675	261.927	26.0675	194.673	26.0675	51.9589
26.0807	388.825	26.0807	262.03	26.0807	194.769	26.0807	52.0414
26.0938	388.917	26.0938	262.13	26.0938	194.866	26.0938	52.1241
26.1069	389.008	26.1069	262.23	26.1069	194.963	26.1069	52.2074
26.1201	389.098	26.1201	262.328	26.1201	195.059	26.1201	52.291
26.1332	389.188	26.1332	262.426	26.1332	195.156	26.1332	52.374
26.1463	389.271	26.1463	262.524	26.1463	195.252	26.1463	52.4575
26.1595	389.35	26.1595	262.619	26.1595	195.353	26.1595	52.5392
26.1726	389.426	26.1726	262.713	26.1726	195.452	26.1726	52.6198
26.1857	389.499	26.1857	262.808	26.1857	195.552	26.1857	52.701
26.1988	389.572	26.1988	262.9	26.1988	195.654	26.1988	52.7817
26.212	389.644	26.212	262.993	26.212	195.756	26.212	52.8623
26.2251	389.714	26.2251	263.088	26.2251	195.859	26.2251	52.9428
26.2382	389.779	26.2382	263.18	26.2382	195.964	26.2382	53.0243
26.2514	389.839	26.2514	263.27	26.2514	196.07	26.2514	53.1049
26.2645	389.895	26.2645	263.358	26.2645	196.176	26.2645	53.1846
26.2776	389.947	26.2776	263.442	26.2776	196.281	26.2776	53.2647
26.2908	389.997	26.2908	263.523	26.2908	196.385	26.2908	53.3463
26.3039	390.044	26.3039	263.603	26.3039	196.49	26.3039	53.4273
26.317	390.092	26.317	263.68	26.317	196.591	26.317	53.5085
26.3301	390.137	26.3301	263.753	26.3301	196.692	26.3301	53.5887
26.3433	390.18	26.3433	263.827	26.3433	196.792	26.3433	53.6677
26.3564	390.218	26.3564	263.9	26.3564	196.895	26.3564	53.7455
26.3695	390.249	26.3695	263.971	26.3695	196.997	26.3695	53.8226
26.3827	390.279	26.3827	264.04	26.3827	197.096	26.3827	53.9007
26.3958	390.308	26.3958	264.108	26.3958	197.193	26.3958	53.9781
26.4089	390.337	26.4089	264.175	26.4089	197.291	26.4089	54.0546
26.4221	390.362	26.4221	264.241	26.4221	197.388	26.4221	54.1316
26.4352	390.383	26.4352	264.301	26.4352	197.485	26.4352	54.2087
26.4483	390.401	26.4483	264.362	26.4483	197.582	26.4483	54.2859
26.4614	390.415	26.4614	264.419	26.4614	197.68	26.4614	54.3628
26.4746	390.429	26.4746	264.475	26.4746	197.778	26.4746	54.4408
26.4877	390.44	26.4877	264.528	26.4877	197.876	26.4877	54.5183
26.5008	390.448	26.5008	264.58	26.5008	197.977	26.5008	54.5963
26.514	390.457	26.514	264.628	26.514	198.076	26.514	54.6735
26.5271	390.463	26.5271	264.674	26.5271	198.176	26.5271	54.7521
26.5402	390.467	26.5402	264.718	26.5402	198.275	26.5402	54.8303
26.5534	390.473	26.5534	264.761	26.5534	198.373	26.5534	54.9086
26.5665	390.477	26.5665	264.8	26.5665	198.473	26.5665	54.9853
26.5796	390.478	26.5796	264.839	26.5796	198.574	26.5796	55.0614
26.5927	390.478	26.5927	264.874	26.5927	198.675	26.5927	55.1375
26.6059	390.474	26.6059	264.906	26.6059	198.778	26.6059	55.2129
26.619	390.468	26.619	264.936	26.619	198.879	26.619	55.2876
26.6321	390.459	26.6321	264.964	26.6321	198.983	26.6321	55.3619
26.6453	390.449	26.6453	264.992	26.6453	199.088	26.6453	55.4362
26.6584	390.436	26.6584	265.016	26.6584	199.191	26.6584	55.5091
26.6715	390.418	26.6715	265.04	26.6715	199.295	26.6715	55.5819
26.6847	390.398	26.6847	265.062	26.6847	199.4	26.6847	55.6551
26.6978	390.377	26.6978	265.084	26.6978	199.503	26.6978	55.7288
26.7109	390.353	26.7109	265.1	26.7109	199.607	26.7109	55.8028
26.7241	390.326	26.7241	265.12	26.7241	199.709	26.7241	55.8768
26.7372	390.296	26.7372	265.136	26.7372	199.81	26.7372	55.951
26.7503	390.263	26.7503	265.148	26.7503	199.906	26.7503	56.0256
26.7634	390.23	26.7634	265.161	26.7634	200.004	26.7634	56.1002
26.7766	390.196	26.7766	265.173	26.7766	200.099	26.7766	56.1758
26.7897	390.162	26.7897	265.187	26.7897	200.192	26.7897	56.2525
26.8028	390.128	26.8028	265.198	26.8028	200.285	26.8028	56.3277
26.816	390.09	26.816	265.21	26.816	200.377	26.816	56.4033
26.8291	390.05	26.8291	265.22	26.8291	200.465	26.8291	56.4789
26.8422	390.006	26.8422	265.225	26.8422	200.552	26.8422	56.5546
26.8554	389.958	26.8554	265.231	26.8554	200.639	26.8554	56.6303
26.8685	389.903	26.8685	265.235	26.8685	200.726	26.8685	56.7065
26.8816	389.844	26.8816	265.239	26.8816	200.81	26.8816	56.7818
26.8947	389.788	26.8947	265.242	26.8947	200.895	26.8947	56.8542
26.9079	389.731	26.9079	265.243	26.9079	200.978	26.9079	56.9257
26.921	389.674	26.921	265.244	26.921	201.058	26.921	56.997
26.9341	389.617	26.9341	265.243	26.9341	201.136	26.9341	57.0685
26.9473	389.556	26.9473	265.239	26.9473	201.212	26.9473	57.1395
26.9604	389.491	26.9604	265.237	26.9604	201.285	26.9604	57.2095
26.9735	389.424	26.9735	265.231	26.9735	201.356	26.9735	57.2788
26.9867	389.355	26.9867	265.223	26.9867	201.425	26.9867	57.3487
26.9998	389.283	26.9998	265.214	26.9998	201.495	26.9998	57.4184
27.0129	389.211	27.0129	265.204	27.0129	201.565	27.0129	57.4881
27.026	389.137	27.026	265.195	27.026	201.635	27.026	57.5593
27.0392	389.061	27.0392	265.185	27.0392	201.702	27.0392	57.6291
27.0523	388.979	27.0523	265.172	27.0523	201.769	27.0523	57.6974
27.0654	388.897	27.0654	265.158	27.0654	201.832	27.0654	57.7651
27.0786	388.81	27.0786	265.147	27.0786	201.896	27.0786	57.8333
27.0917	388.723	27.0917	265.134	27.0917	201.959	27.0917	57.9006
27.1048	388.633	27.1048	265.122	27.1048	202.019	27.1048	57.968
27.118	388.542	27.118	265.109	27.118	202.078	27.118	58.0345
27.1311	388.45	27.1311	265.097	27.1311	202.137	27.1311	58.0993
27.1442	388.354	27.1442	265.084	27.1442	202.194	27.1442	58.1636
27.1574	388.254	27.1574	265.071	27.1574	202.248	27.1574	58.2277
27.1705	388.151	27.1705	265.058	27.1705	202.302	27.1705	58.2918
27.1836	388.044	27.1836	265.044	27.1836	202.355	27.1836	58.355
27.1967	387.935	27.1967	265.032	27.1967	202.406	27.1967	58.4176
27.2099	387.826	27.2099	265.021	27.2099	202.456	27.2099	58.4807
27.223	387.714	27.223	265.009	27.223	202.505	27.223	58.5417
27.2361	387.597	27.2361	264.999	27.2361	202.552	27.2361	58.6017
27.2493	387.476	27.2493	264.987	27.2493	202.599	27.2493	58.6609
27.2624	387.355	27.2624	264.976	27.2624	202.645	27.2624	58.7217
27.2755	387.233	27.2755	264.967	27.2755	202.692	27.2755	58.784
27.2887	387.11	27.2887	264.96	27.2887	202.739	27.2887	58.846
27.3018	386.988	27.3018	264.953	27.3018	202.784	27.3018	58.9081
27.3149	386.862	27.3149	264.945	27.3149	202.826	27.3149	58.9705
27.328	386.732	27.328	264.937	27.328	202.869	27.328	59.0333
27.3412	386.601	27.3412	264.928	27.3412	202.91	27.3412	59.0964
27.3543	386.469	27.3543	264.916	27.3543	202.947	27.3543	59.1611
27.3674	386.336	27.3674	264.905	27.3674	202.983	27.3674	59.2253
27.3806	386.202	27.3806	264.892	27.3806	203.016	27.3806	59.2881
27.3937	386.067	27.3937	264.879	27.3937	203.052	27.3937	59.3504
27.4068	385.93	27.4068	264.863	27.4068	203.088	27.4068	59.4129
27.42	385.791	27.42	264.848	27.42	203.123	27.42	59.4737
27.4331	385.645	27.4331	264.833	27.4331	203.156	27.4331	59.5332
27.4462	385.496	27.4462	264.814	27.4462	203.189	27.4462	59.5911
27.4593	385.341	27.4593	264.794	27.4593	203.219	27.4593	59.6479
27.4725	385.182	27.4725	264.77	27.4725	203.248	27.4725	59.7031
27.4856	385.018	27.4856	264.744	27.4856	203.274	27.4856	59.7591
27.4987	384.854	27.4987	264.717	27.4987	203.302	27.4987	59.8157
27.5119	384.69	27.5119	264.687	27.5119	203.329	27.5119	59.8726
27.525	384.519	27.525	264.654	27.525	203.356	27.525	59.9293
27.5381	384.346	27.5381	264.621	27.5381	203.382	27.5381	59.9863
27.5513	384.172	27.5513	264.586	27.5513	203.406	27.5513	60.0426
27.5644	383.999	27.5644	264.55	27.5644	203.427	27.5644	60.0957
27.5775	383.828	27.5775	264.515	27.5775	203.445	27.5775	60.1482
27.5907	383.652	27.5907	264.477	27.5907	203.461	27.5907	60.2024
27.6038	383.473	27.6038	264.44	27.6038	203.477	27.6038	60.2555
27.6169	383.292	27.6169	264.401	27.6169	203.491	27.6169	60.3069
27.63	383.109	27.63	264.358	27.63	203.502	27.63	60.357
27.6432	382.921	27.6432	264.315	27.6432	203.515	27.6432	60.4061
27.6563	382.73	27.6563	264.268	27.6563	203.528	27.6563	60.4551
27.6694	382.537	27.6694	264.218	27.6694	203.544	27.6694	60.5047
27.6826	382.344	27.6826	264.167	27.6826	203.561	27.6826	60.5553
27.6957	382.152	27.6957	264.114	27.6957	203.573	27.6957	60.6059
27.7088	381.958	27.7088	264.059	27.7088	203.589	27.7088	60.6557
27.722	381.762	27.722	264.004	27.722	203.606	27.722	60.7035
27.7351	381.562	27.7351	263.948	27.7351	203.621	27.7351	60.7504
27.7482	381.361	27.7482	263.893	27.7482	203.637	27.7482	60.7965
27.7613	381.155	27.7613	263.839	27.7613	203.653	27.7613	60.8414
27.7745	380.948	27.7745	263.786	27.7745	203.664	27.7745	60.8859
27.7876	380.741	27.7876	263.73	27.7876	203.673	27.7876	60.9297
27.8007	380.535	27.8007	263.671	27.8007	203.681	27.8007	60.973
27.8139	380.327	27.8139	263.611	27.8139	203.688	27.8139	61.0153
27.827	380.118	27.827	263.551	27.827	203.697	27.827	61.0574
27.8401	379.906	27.8401	263.491	27.8401	203.705	27.8401	61.0999
27.8533	379.694	27.8533	263.431	27.8533	203.714	27.8533	61.1422
27.8664	379.479	27.8664	263.369	27.8664	203.725	27.8664	61.1833
27.8795	379.262	27.8795	263.302	27.8795	203.736	27.8795	61.2246
27.8926	379.044	27.8926	263.237	27.8926	203.745	27.8926	61.267
27.9058	378.823	27.9058	263.171	27.9058	203.754	27.9058	61.3106
27.9189	378.601	27.9189	263.102	27.9189	203.763	27.9189	61.3549
27.932	378.375	27.932	263.036	27.932	203.771	27.932	61.3988
27.9452	378.147	27.9452	262.97	27.9452	203.781	27.9452	61.4437
27.9583	377.917	27.9583	262.903	27.9583	203.789	27.9583	61.4895
27.9714	377.687	27.9714	262.834	27.9714	203.794	27.9714	61.5366
27.9846	377.459	27.9846	262.767	27.9846	203.8	27.9846	61.5834
27.9977	377.232	27.9977	262.7	27.9977	203.804	27.9977	61.6316
28.0108	377.005	28.0108	262.632	28.0108	203.808	28.0108	61.6805
28.024	376.774	28.024	262.564	28.024	203.81	28.024	61.7306
28.0371	376.542	28.0371	262.496	28.0371	203.809	28.0371	61.7824
28.0502	376.309	28.0502	262.425	28.0502	203.807	28.0502	61.8342
28.0633	376.078	28.0633	262.356	28.0633	203.807	28.0633	61.8857
28.0765	375.849	28.0765	262.286	28.0765	203.807	28.0765	61.9384
28.0896	375.618	28.0896	262.212	28.0896	203.803	28.0896	61.9917
28.1027	375.386	28.1027	262.136	28.1027	203.799	28.1027	62.0458
28.1159	375.149	28.1159	262.06	28.1159	203.795	28.1159	62.0995
28.129	374.909	28.129	261.978	28.129	203.79	28.129	62.1547
28.1421	374.674	28.1421	261.893	28.1421	203.785	28.1421	62.21
28.1553	374.436	28.1553	261.807	28.1553	203.78	28.1553	62.2634
28.1684	374.201	28.1684	261.722	28.1684	203.775	28.1684	62.317
28.1815	373.964	28.1815	261.634	28.1815	203.769	28.1815	62.3704
28.1946	373.727	28.1946	261.545	28.1946	203.762	28.1946	62.4228
28.2078	373.492	28.2078	261.459	28.2078	203.754	28.2078	62.4756
28.2209	373.254	28.2209	261.374	28.2209	203.746	28.2209	62.5307
28.234	373.014	28.234	261.291	28.234	203.737	28.234	62.5865
28.2472	372.769	28.2472	261.206	28.2472	203.73	28.2472	62.642
28.2603	372.521	28.2603	261.117	28.2603	203.718	28.2603	62.6984
28.2734	372.27	28.2734	261.027	28.2734	203.706	28.2734	62.7571
28.2866	372.017	28.2866	260.934	28.2866	203.695	28.2866	62.8158
28.2997	371.762	28.2997	260.841	28.2997	203.684	28.2997	62.8759
28.3128	371.506	28.3128	260.748	28.3128	203.675	28.3128	62.9363
28.3259	371.251	28.3259	260.655	28.3259	203.664	28.3259	62.9995
28.3391	370.995	28.3391	260.563	28.3391	203.653	28.3391	63.0626
28.3522	370.737	28.3522	260.471	28.3522	203.64	28.3522	63.1237
28.3653	370.479	28.3653	260.38	28.3653	203.627	28.3653	63.1873
28.3785	370.22	28.3785	260.29	28.3785	203.613	28.3785	63.252
28.3916	369.958	28.3916	260.199	28.3916	203.598	28.3916	63.3176
28.4047	369.694	28.4047	260.105	28.4047	203.582	28.4047	63.3831
28.4179	369.428	28.4179	260.008	28.4179	203.564	28.4179	63.4487
28.431	369.161	28.431	259.91	28.431	203.546	28.431	63.5139
28.4441	368.893	28.4441	259.813	28.4441	203.525	28.4441	63.5819
28.4573	368.619	28.4573	259.712	28.4573	203.505	28.4573	63.6497
28.4704	368.342	28.4704	259.61	28.4704	203.485	28.4704	63.7197
28.4835	368.066	28.4835	259.508	28.4835	203.465	28.4835	63.7903
28.4966	367.786	28.4966	259.401	28.4966	203.442	28.4966	63.8606
28.5098	367.508	28.5098	259.294	28.5098	203.416	28.5098	63.9315
28.5229	367.23	28.5229	259.186	28.5229	203.389	28.5229	64.0034
28.536	366.951	28.536	259.078	28.536	203.361	28.536	64.0754
28.5492	366.672	28.5492	258.972	28.5492	203.33	28.5492	64.1481
28.5623	366.395	28.5623	258.865	28.5623	203.297	28.5623	64.2202
28.5754	366.114	28.5754	258.758	28.5754	203.264	28.5754	64.2938
28.5886	365.83	28.5886	258.647	28.5886	203.229	28.5886	64.3682
28.6017	365.546	28.6017	258.533	28.6017	203.189	28.6017	64.4423
28.6148	365.258	28.6148	258.416	28.6148	203.148	28.6148	64.5179
28.6279	364.968	28.6279	258.298	28.6279	203.103	28.6279	64.5944
28.6411	364.677	28.6411	258.179	28.6411	203.055	28.6411	64.6691
28.6542	364.384	28.6542	258.055	28.6542	203.006	28.6542	64.7441
28.6673	364.088	28.6673	257.929	28.6673	202.956	28.6673	64.8205
28.6805	363.791	28.6805	257.806	28.6805	202.905	28.6805	64.8969
28.6936	363.492	28.6936	257.68	28.6936	202.856	28.6936	64.9735
28.7067	363.193	28.7067	257.552	28.7067	202.809	28.7067	65.0494
28.7199	362.892	28.7199	257.421	28.7199	202.759	28.7199	65.1253
28.733	362.59	28.733	257.288	28.733	202.705	28.733	65.2004
28.7461	362.287	28.7461	257.15	28.7461	202.652	28.7461	65.276
28.7592	361.985	28.7592	257.009	28.7592	202.601	28.7592	65.3523
28.7724	361.683	28.7724	256.865	28.7724	202.548	28.7724	65.4294
28.7855	361.381	28.7855	256.721	28.7855	202.494	28.7855	65.5072
28.7986	361.081	28.7986	256.578	28.7986	202.44	28.7986	65.5855
28.8118	360.781	28.8118	256.435	28.8118	202.387	28.8118	65.6635
28.8249	360.48	28.8249	256.287	28.8249	202.33	28.8249	65.7395
28.838	360.178	28.838	256.138	28.838	202.273	28.838	65.8137
28.8512	359.876	28.8512	255.989	28.8512	202.213	28.8512	65.8863
28.8643	359.573	28.8643	255.837	28.8643	202.153	28.8643	65.9569
28.8774	359.266	28.8774	255.682	28.8774	202.09	28.8774	66.0272
28.8905	358.956	28.8905	255.527	28.8905	202.026	28.8905	66.0981
28.9037	358.641	28.9037	255.368	28.9037	201.965	28.9037	66.1675
28.9168	358.326	28.9168	255.208	28.9168	201.903	28.9168	66.2344
28.9299	358.012	28.9299	255.045	28.9299	201.841	28.9299	66.3007
28.9431	357.692	28.9431	254.879	28.9431	201.782	28.9431	66.3655
28.9562	357.374	28.9562	254.714	28.9562	201.723	28.9562	66.4305
28.9693	357.053	28.9693	254.549	28.9693	201.662	28.9693	66.4955
28.9825	356.731	28.9825	254.386	28.9825	201.601	28.9825	66.5592
28.9956	356.408	28.9956	254.22	28.9956	201.539	28.9956	66.621
29.0087	356.083	29.0087	254.053	29.0087	201.474	29.0087	66.6814
29.0219	355.758	29.0219	253.887	29.0219	201.412	29.0219	66.7417
29.035	355.43	29.035	253.723	29.035	201.348	29.035	66.799
29.0481	355.1	29.0481	253.556	29.0481	201.283	29.0481	66.8566
29.0612	354.769	29.0612	253.389	29.0612	201.217	29.0612	66.9125
29.0744	354.437	29.0744	253.22	29.0744	201.154	29.0744	66.9682
29.0875	354.105	29.0875	253.049	29.0875	201.092	29.0875	67.0247
29.1006	353.773	29.1006	252.876	29.1006	201.031	29.1006	67.0794
29.1138	353.441	29.1138	252.702	29.1138	200.972	29.1138	67.1339
29.1269	353.106	29.1269	252.528	29.1269	200.913	29.1269	67.1869
29.14	352.773	29.14	252.356	29.14	200.854	29.14	67.241
29.1532	352.442	29.1532	252.181	29.1532	200.794	29.1532	67.2933
29.1663	352.112	29.1663	252.002	29.1663	200.734	29.1663	67.3443
29.1794	351.782	29.1794	251.821	29.1794	200.674	29.1794	67.394
29.1925	351.453	29.1925	251.641	29.1925	200.613	29.1925	67.4437
29.2057	351.123	29.2057	251.462	29.2057	200.552	29.2057	67.4925
29.2188	350.791	29.2188	251.281	29.2188	200.492	29.2188	67.5409
29.2319	350.458	29.2319	251.101	29.2319	200.431	29.2319	67.5878
29.2451	350.123	29.2451	250.923	29.2451	200.37	29.2451	67.6342
29.2582	349.787	29.2582	250.744	29.2582	200.309	29.2582	67.68
29.2713	349.448	29.2713	250.564	29.2713	200.25	29.2713	67.7248
29.2845	349.11	29.2845	250.383	29.2845	200.193	29.2845	67.7678
29.2976	348.77	29.2976	250.202	29.2976	200.135	29.2976	67.8085
29.3107	348.429	29.3107	250.019	29.3107	200.077	29.3107	67.8502
29.3238	348.086	29.3238	249.835	29.3238	200.019	29.3238	67.8917
29.337	347.743	29.337	249.648	29.337	199.961	29.337	67.9323
29.3501	347.404	29.3501	249.46	29.3501	199.906	29.3501	67.9733
29.3632	347.064	29.3632	249.268	29.3632	199.851	29.3632	68.0133
29.3764	346.723	29.3764	249.075	29.3764	199.795	29.3764	68.0526
29.3895	346.382	29.3895	248.88	29.3895	199.74	29.3895	68.0924
29.4026	346.039	29.4026	248.684	29.4026	199.683	29.4026	68.1316
29.4158	345.7	29.4158	248.488	29.4158	199.63	29.4158	68.1711
29.4289	345.359	29.4289	248.292	29.4289	199.576	29.4289	68.2101
29.442	345.021	29.442	248.093	29.442	199.522	29.442	68.2475
29.4552	344.686	29.4552	247.896	29.4552	199.466	29.4552	68.2836
29.4683	344.345	29.4683	247.699	29.4683	199.41	29.4683	68.3194
29.4814	344.004	29.4814	247.501	29.4814	199.353	29.4814	68.3557
29.4945	343.659	29.4945	247.302	29.4945	199.295	29.4945	68.3923
29.5077	343.312	29.5077	247.102	29.5077	199.234	29.5077	68.43
29.5208	342.964	29.5208	246.906	29.5208	199.175	29.5208	68.4687
29.5339	342.611	29.5339	246.708	29.5339	199.114	29.5339	68.5079
29.5471	342.258	29.5471	246.508	29.5471	199.049	29.5471	68.5474
29.5602	341.907	29.5602	246.305	29.5602	198.985	29.5602	68.589
29.5733	341.554	29.5733	246.103	29.5733	198.917	29.5733	68.6322
29.5865	341.203	29.5865	245.901	29.5865	198.853	29.5865	68.6751
29.5996	340.852	29.5996	245.699	29.5996	198.787	29.5996	68.7164
29.6127	340.501	29.6127	245.501	29.6127	198.722	29.6127	68.7587
29.6258	340.149	29.6258	245.302	29.6258	198.657	29.6258	68.8011
29.639	339.796	29.639	245.102	29.639	198.589	29.639	68.8443
29.6521	339.441	29.6521	244.903	29.6521	198.517	29.6521	68.8852
29.6652	339.084	29.6652	244.7	29.6652	198.445	29.6652	68.9267
29.6784	338.726	29.6784	244.497	29.6784	198.372	29.6784	68.9708
29.6915	338.364	29.6915	244.291	29.6915	198.296	29.6915	69.0144
29.7046	338.002	29.7046	244.083	29.7046	198.218	29.7046	69.0575
29.7178	337.637	29.7178	243.874	29.7178	198.138	29.7178	69.1019
29.7309	337.273	29.7309	243.669	29.7309	198.057	29.7309	69.1466
29.744	336.906	29.744	243.463	29.744	197.974	29.744	69.1925
29.7571	336.539	29.7571	243.26	29.7571	197.89	29.7571	69.2387
29.7703	336.17	29.7703	243.057	29.7703	197.805	29.7703	69.2825
29.7834	335.799	29.7834	242.855	29.7834	197.719	29.7834	69.3282
29.7965	335.431	29.7965	242.654	29.7965	197.63	29.7965	69.3718
29.8097	335.062	29.8097	242.452	29.8097	197.54	29.8097	69.4156
29.8228	334.697	29.8228	242.252	29.8228	197.451	29.8228	69.4606
29.8359	334.331	29.8359	242.051	29.8359	197.362	29.8359	69.505
29.8491	333.962	29.8491	241.853	29.8491	197.272	29.8491	69.5472
29.8622	333.59	29.8622	241.651	29.8622	197.182	29.8622	69.5904
29.8753	333.218	29.8753	241.446	29.8753	197.09	29.8753	69.6334
29.8885	332.844	29.8885	241.24	29.8885	196.997	29.8885	69.6784
29.9016	332.471	29.9016	241.032	29.9016	196.903	29.9016	69.7235
29.9147	332.099	29.9147	240.824	29.9147	196.807	29.9147	69.7705
29.9278	331.723	29.9278	240.617	29.9278	196.71	29.9278	69.8176
29.941	331.347	29.941	240.41	29.941	196.613	29.941	69.8643
29.9541	330.969	29.9541	240.202	29.9541	196.516	29.9541	69.9099
29.9672	330.593	29.9672	239.992	29.9672	196.419	29.9672	69.9568
29.9804	330.221	29.9804	239.781	29.9804	196.32	29.9804	70.0039
29.9935	329.852	29.9935	239.57	29.9935	196.223	29.9935	70.05
30.0066	329.485	30.0066	239.353	30.0066	196.127	30.0066	70.0954
30.0198	329.119	30.0198	239.135	30.0198	196.026	30.0198	70.1405
30.0329	328.754	30.0329	238.917	30.0329	195.924	30.0329	70.1865
30.046	328.388	30.046	238.7	30.046	195.821	30.046	70.2318
30.0591	328.023	30.0591	238.483	30.0591	195.719	30.0591	70.2767
30.0723	327.657	30.0723	238.263	30.0723	195.613	30.0723	70.3218
30.0854	327.291	30.0854	238.044	30.0854	195.504	30.0854	70.3661
30.0985	326.923	30.0985	237.827	30.0985	195.396	30.0985	70.4101
30.1117	326.554	30.1117	237.607	30.1117	195.285	30.1117	70.4527
30.1248	326.182	30.1248	237.387	30.1248	195.174	30.1248	70.4943
30.1379	325.812	30.1379	237.166	30.1379	195.059	30.1379	70.535
30.1511	325.438	30.1511	236.945	30.1511	194.946	30.1511	70.5764
30.1642	325.065	30.1642	236.727	30.1642	194.832	30.1642	70.618
30.1773	324.69	30.1773	236.505	30.1773	194.719	30.1773	70.6591
30.1904	324.312	30.1904	236.283	30.1904	194.607	30.1904	70.7
30.2036	323.93	30.2036	236.06	30.2036	194.497	30.2036	70.7394
30.2167	323.546	30.2167	235.836	30.2167	194.388	30.2167	70.778
30.2298	323.164	30.2298	235.611	30.2298	194.276	30.2298	70.8175
30.243	322.784	30.243	235.385	30.243	194.164	30.243	70.8573
30.2561	322.402	30.2561	235.16	30.2561	194.053	30.2561	70.8974
30.2692	322.023	30.2692	234.935	30.2692	193.941	30.2692	70.9388
30.2824	321.642	30.2824	234.711	30.2824	193.829	30.2824	70.9799
30.2955	321.261	30.2955	234.485	30.2955	193.716	30.2955	71.0202
30.3086	320.883	30.3086	234.259	30.3086	193.603	30.3086	71.0595
30.3218	320.503	30.3218	234.034	30.3218	193.491	30.3218	71.0982
30.3349	320.124	30.3349	233.811	30.3349	193.379	30.3349	71.1352
30.348	319.742	30.348	233.588	30.348	193.266	30.348	71.1706
30.3611	319.363	30.3611	233.364	30.3611	193.153	30.3611	71.2063
30.3743	318.982	30.3743	233.141	30.3743	193.04	30.3743	71.2418
30.3874	318.601	30.3874	232.918	30.3874	192.928	30.3874	71.2782
30.4005	318.219	30.4005	232.696	30.4005	192.813	30.4005	71.3118
30.4137	317.838	30.4137	232.473	30.4137	192.698	30.4137	71.3453
30.4268	317.457	30.4268	232.252	30.4268	192.585	30.4268	71.3789
30.4399	317.076	30.4399	232.031	30.4399	192.473	30.4399	71.4118
30.4531	316.697	30.4531	231.811	30.4531	192.362	30.4531	71.4432
30.4662	316.319	30.4662	231.591	30.4662	192.25	30.4662	71.4736
30.4793	315.939	30.4793	231.374	30.4793	192.141	30.4793	71.5049
30.4924	315.56	30.4924	231.157	30.4924	192.034	30.4924	71.5356
30.5056	315.179	30.5056	230.941	30.5056	191.929	30.5056	71.566
30.5187	314.796	30.5187	230.723	30.5187	191.823	30.5187	71.5957
30.5318	314.412	30.5318	230.506	30.5318	191.717	30.5318	71.6251
30.545	314.028	30.545	230.292	30.545	191.612	30.545	71.6544
30.5581	313.644	30.5581	230.079	30.5581	191.509	30.5581	71.6837
30.5712	313.26	30.5712	229.865	30.5712	191.405	30.5712	71.713
30.5844	312.877	30.5844	229.65	30.5844	191.304	30.5844	71.7427
30.5975	312.498	30.5975	229.436	30.5975	191.201	30.5975	71.7721
30.6106	312.119	30.6106	229.221	30.6106	191.099	30.6106	71.8027
30.6237	311.741	30.6237	229.005	30.6237	190.996	30.6237	71.8353
30.6369	311.364	30.6369	228.79	30.6369	190.894	30.6369	71.866
30.65	310.991	30.65	228.575	30.65	190.791	30.65	71.8966
30.6631	310.618	30.6631	228.359	30.6631	190.685	30.6631	71.9279
30.6763	310.244	30.6763	228.147	30.6763	190.578	30.6763	71.9594
30.6894	309.87	30.6894	227.937	30.6894	190.471	30.6894	71.9901
30.7025	309.501	30.7025	227.729	30.7025	190.362	30.7025	72.021
30.7157	309.131	30.7157	227.518	30.7157	190.253	30.7157	72.0506
30.7288	308.764	30.7288	227.306	30.7288	190.145	30.7288	72.0785
30.7419	308.395	30.7419	227.096	30.7419	190.035	30.7419	72.1063
30.755	308.028	30.755	226.885	30.755	189.925	30.755	72.1342
30.7682	307.661	30.7682	226.675	30.7682	189.816	30.7682	72.1636
30.7813	307.295	30.7813	226.465	30.7813	189.705	30.7813	72.1928
30.7944	306.931	30.7944	226.254	30.7944	189.594	30.7944	72.2238
30.8076	306.569	30.8076	226.046	30.8076	189.482	30.8076	72.257
30.8207	306.205	30.8207	225.839	30.8207	189.369	30.8207	72.289
30.8338	305.841	30.8338	225.637	30.8338	189.255	30.8338	72.3205
30.847	305.477	30.847	225.433	30.847	189.139	30.847	72.3519
30.8601	305.115	30.8601	225.226	30.8601	189.021	30.8601	72.3837
30.8732	304.751	30.8732	225.019	30.8732	188.903	30.8732	72.4165
30.8864	304.388	30.8864	224.811	30.8864	188.784	30.8864	72.4486
30.8995	304.024	30.8995	224.603	30.8995	188.665	30.8995	72.478
30.9126	303.661	30.9126	224.394	30.9126	188.545	30.9126	72.5069
30.9257	303.299	30.9257	224.184	30.9257	188.425	30.9257	72.5345
30.9389	302.937	30.9389	223.973	30.9389	188.306	30.9389	72.5627
30.952	302.574	30.952	223.763	30.952	188.185	30.952	72.5897
30.9651	302.211	30.9651	223.555	30.9651	188.064	30.9651	72.6151
30.9783	301.847	30.9783	223.347	30.9783	187.945	30.9783	72.6417
30.9914	301.486	30.9914	223.139	30.9914	187.823	30.9914	72.6675
31.0045	301.124	31.0045	222.932	31.0045	187.7	31.0045	72.6912
31.0177	300.763	31.0177	222.729	31.0177	187.577	31.0177	72.7147
31.0308	300.404	31.0308	222.529	31.0308	187.456	31.0308	72.7386
31.0439	300.047	31.0439	222.332	31.0439	187.334	31.0439	72.7599
31.057	299.688	31.057	222.135	31.057	187.212	31.057	72.7803
31.0702	299.328	31.0702	221.94	31.0702	187.09	31.0702	72.7998
31.0833	298.97	31.0833	221.743	31.0833	186.964	31.0833	72.8175
31.0964	298.613	31.0964	221.545	31.0964	186.84	31.0964	72.8356
31.1096	298.257	31.1096	221.345	31.1096	186.715	31.1096	72.8515
31.1227	297.902	31.1227	221.145	31.1227	186.589	31.1227	72.8673
31.1358	297.548	31.1358	220.946	31.1358	186.462	31.1358	72.8818
31.149	297.193	31.149	220.745	31.149	186.334	31.149	72.8968
31.1621	296.838	31.1621	220.545	31.1621	186.204	31.1621	72.9115
31.1752	296.488	31.1752	220.342	31.1752	186.074	31.1752	72.9265
31.1883	296.141	31.1883	220.14	31.1883	185.942	31.1883	72.9405
31.2015	295.793	31.2015	219.938	31.2015	185.809	31.2015	72.9549
31.2146	295.447	31.2146	219.736	31.2146	185.675	31.2146	72.9679
31.2277	295.1	31.2277	219.538	31.2277	185.538	31.2277	72.9802
[truncated: 4,476 more rows]

## Sheet: Fig. 2d
4% LiCl		8% LiCl		14% LiCl		20% LiCl		25% LiCl
strain	stress	strain	stress	strain	stress	strain	stress	strain	stress
0	0	0	0.00151515	0	0	0	0	0	0
0	-2.05128e-05	0.0645161	0.00909091	0.0181818	-0.0705426	0	0	0	0
0.0190476	2.05128e-05	0.145161	0.0136364	0.109091	0.00620155	0.031746	0	0.0255591	-0.13125
0.0888889	0.000112821	0.241935	0.0181818	0.2	0.00620155	0.107937	0.00521512	0.0894569	0.00357143
0.15873	0.000225641	0.322581	0.0257576	0.3	0.0100775	0.171429	0.00260756	0.153355	0.00178571
0.222222	0.000276923	0.403226	0.0333333	0.4	0.0155039	0.234921	0.00782269	0.223642	0.00446429
0.285714	0.000389744	0.483871	0.0363636	0.490909	0.0131783	0.298413	0.0143416	0.29393	0.00714286
0.349206	0.000451282	0.580645	0.0333333	0.581818	0.0170543	0.374603	0.00912647	0.357827	0.00535714
0.419048	0.000482051	0.66129	0.0454545	0.672727	0.0209302	0.438095	0.0104302	0.421725	0.00625
0.48254	0.000594872	0.741935	0.05	0.781818	0.020155	0.501587	0.0143416	0.485623	0.00803571
0.552381	0.000697436	0.822581	0.0454545	0.863636	0.0224806	0.565079	0.0169492	0.5623	0.0107143
0.615873	0.000728205	0.903226	0.05	0.963636	0.0224806	0.628571	0.0169492	0.626198	0.0107143
0.685714	0.000779487	0.983871	0.0575758	1.05455	0.0263566	0.704762	0.0130378	0.690096	0.00714286
0.749206	0.000892308	1.07258	0.0575758	1.15455	0.0294574	0.768254	0.0208605	0.753994	0.0125
0.812698	0.000964103	1.15323	0.0606061	1.24545	0.0271318	0.825397	0.0247718	0.817891	0.0151786
0.88254	0.00100513	1.23387	0.0681818	1.33636	0.0294574	0.888889	0.0182529	0.894569	0.0107143
0.946032	0.00105641	1.31452	0.0727273	1.43636	0.0341085	0.952381	0.0208605	0.952077	0.0125
1.01587	0.00113846	1.39516	0.0727273	1.52727	0.0341085	1.02222	0.0247718	1.01597	0.0151786
1.07937	0.00125128	1.49194	0.0727273	1.62727	0.0341085	1.09206	0.0273794	1.07987	0.0160714
1.14286	0.00125128	1.57258	0.080303	1.71818	0.0372093	1.15556	0.0247718	1.14377	0.0151786
1.2127	0.00133333	1.65323	0.0878788	1.81818	0.0395349	1.21905	0.0234681	1.20767	0.0133929
1.27619	0.00144615	1.73387	0.0848485	1.90909	0.0410853	1.28254	0.029987	1.28435	0.0178571
1.33968	0.00149744	1.81452	0.0893939	2	0.0387597	1.35873	0.0312907	1.34824	0.01875
1.40317	0.00151795	1.91129	0.0939394	2.09091	0.0418605	1.42222	0.0247718	1.41214	0.0133929
1.46667	0.00158974	1.99194	0.1	2.18182	0.0418605	1.48571	0.0273794	1.47604	0.0178571
1.53016	0.00167179	2.07258	0.106061	2.27273	0.044186	1.54921	0.0338983	1.55272	0.0205357
1.60635	0.00171282	2.15323	0.10303	2.37273	0.0457364	1.6127	0.0325945	1.61661	0.01875
1.66984	0.00171282	2.25	0.113636	2.47273	0.0488372	1.68254	0.029987	1.68051	0.01875
1.73333	0.00177436	2.32258	0.118182	2.56364	0.0511628	1.75238	0.029987	1.74441	0.0196429
1.79683	0.00187692	2.41129	0.113636	2.65455	0.0503876	1.81587	0.0365059	1.80831	0.0223214
1.86667	0.00187692	2.49194	0.118182	2.75455	0.0503876	1.87937	0.0365059	1.87859	0.0214286
1.93651	0.00191795	2.57258	0.128788	2.84545	0.0550388	1.94921	0.0338983	1.94888	0.01875
2	0.00202051	2.66129	0.128788	2.94545	0.0581395	2.01905	0.0352021	2.01278	0.0223214
2.06349	0.00204103	2.75	0.128788	3.03636	0.055814	2.08254	0.041721	2.07668	0.0241071
2.12698	0.00206154	2.83065	0.134848	3.12727	0.0573643	2.14603	0.0352021	2.14058	0.0205357
2.19048	0.00211282	2.91129	0.140909	3.21818	0.0612403	2.20952	0.0391134	2.21725	0.0214286
2.26667	0.00219487	3	0.143939	3.32727	0.0627907	2.27937	0.0391134	2.28115	0.0205357
2.33016	0.0022359	3.08065	0.140909	3.41818	0.0627907	2.34921	0.041721	2.34505	0.0241071
2.39365	0.00224615	3.16129	0.148485	3.50909	0.0627907	2.4127	0.0404172	2.40895	0.0241071
2.45714	0.00229744	3.25	0.157576	3.6	0.0666667	2.47619	0.0365059	2.47923	0.0223214
2.53333	0.00236923	3.33065	0.154545	3.69091	0.0689922	2.54603	0.0430248	2.54313	0.0258929
2.59683	0.00234872	3.41935	0.157576	3.8	0.0658915	2.60952	0.0469361	2.61342	0.0276786
2.66032	0.00236923	3.5	0.166667	3.89091	0.0689922	2.67302	0.0391134	2.67732	0.0232143
2.72381	0.00243077	3.58871	0.171212	3.98182	0.0736434	2.74286	0.041721	2.74121	0.0276786
2.7873	0.00246154	3.66935	0.172727	4.07273	0.0744186	2.80635	0.0469361	2.8115	0.0285714
2.85079	0.00246154	3.75806	0.171212	4.16364	0.0736434	2.87619	0.0469361	2.88179	0.0267857
2.92698	0.00246154	3.83871	0.180303	4.27273	0.0751938	2.93968	0.0443286	2.94569	0.0258929
2.99048	0.00249231	3.91935	0.186364	4.36364	0.0790698	3.00952	0.0443286	3.00958	0.025
3.05397	0.00252308	4.00806	0.183333	4.45455	0.0806202	3.07302	0.0508475	3.07987	0.0285714
3.11746	0.00250256	4.08871	0.187879	4.55455	0.0813953	3.14286	0.0508475	3.14377	0.0285714
3.18095	0.0025641	4.17742	0.19697	4.63636	0.0829457	3.20635	0.0456323	3.21406	0.025
3.25714	0.00264615	4.25806	0.198485	4.74545	0.0860465	3.26984	0.0495437	3.27796	0.0276786
3.32063	0.00268718	4.33871	0.198485	4.83636	0.0852713	3.33333	0.053455	3.34185	0.03125
3.38413	0.00268718	4.41935	0.20303	4.92727	0.0860465	3.40317	0.0495437	3.41214	0.0276786
3.44762	0.00269744	4.50806	0.210606	5.01818	0.0891473	3.47302	0.0495437	3.47604	0.0285714
3.52381	0.0025641	4.59677	0.213636	5.10909	0.0906977	3.53651	0.0521512	3.53994	0.0294643
3.5873	0.0025641	4.67742	0.212121	5.21818	0.0914729	3.6	0.0547588	3.61022	0.03125
3.65079	0.0025641	4.75806	0.219697	5.30909	0.0914729	3.66984	0.053455	3.67412	0.0303571
3.71429	0.0026359	4.84677	0.227273	5.4	0.096124	3.73968	0.0521512	3.74441	0.0285714
3.77778	0.00271795	4.93548	0.225758	5.49091	0.0968992	3.80317	0.0573664	3.80831	0.0321429
3.84762	0.00274872	5.01613	0.227273	5.58182	0.096124	3.86667	0.0586701	3.87859	0.03125
3.91746	0.00278974	5.09677	0.233333	5.68182	0.0992248	3.93016	0.053455	3.94249	0.0276786
3.98095	0.00283077	5.17742	0.239394	5.78182	0.103876	3.99365	0.0573664	4.01278	0.03125
4.04444	0.00287179	5.26613	0.243939	5.87273	0.102326	4.06984	0.0625815	4.07668	0.0330357
4.11429	0.00298462	5.35484	0.240909	5.96364	0.103876	4.13333	0.0573664	4.14058	0.0303571
4.18413	0.0029641	5.43548	0.25	6.06364	0.106977	4.19683	0.0573664	4.20447	0.03125
4.24762	0.00302564	5.51613	0.256061	6.16364	0.108527	4.26032	0.0612777	4.27476	0.0321429
4.31111	0.00310769	5.59677	0.25303	6.25455	0.110078	4.32381	0.0638853	4.34505	0.0339286
4.3746	0.00307692	5.69355	0.257576	6.34545	0.110078	4.4	0.0612777	4.40895	0.0348214
4.44444	0.00309744	5.77419	0.265152	6.43636	0.113178	4.46349	0.0586701	4.47284	0.0303571
4.50794	0.00310769	5.85484	0.269697	6.53636	0.116279	4.52698	0.0638853	4.53674	0.0339286
4.57778	0.0030359	5.93548	0.269697	6.63636	0.114729	4.59048	0.0691004	4.61342	0.0366071
4.64127	0.00305641	6.02419	0.275758	6.72727	0.116279	4.66667	0.0625815	4.67732	0.0321429
4.71111	0.00307692	6.1129	0.278788	6.81818	0.12093	4.73016	0.0638853	4.74121	0.0321429
4.7746	0.00313846	6.19355	0.283333	6.91818	0.12093	4.79365	0.0691004	4.80511	0.0357143
4.8381	0.0032	6.27419	0.280303	7.00909	0.121705	4.85714	0.0677966	4.8754	0.0348214
4.90794	0.00316923	6.35484	0.284848	7.10909	0.124031	4.92063	0.0677966	4.94569	0.0339286
4.97143	0.00318974	6.43548	0.286364	7.2	0.127132	4.98413	0.0664928	5.00958	0.0321429
5.04127	0.00327179	6.53226	0.292424	7.29091	0.128682	5.06032	0.0730117	5.07348	0.0366071
5.10476	0.00330256	6.6129	0.29697	7.39091	0.127132	5.12381	0.0743155	5.13738	0.0375
5.1746	0.00332308	6.69355	0.298485	7.48182	0.130233	5.1873	0.0677966	5.20128	0.0330357
5.2381	0.00335385	6.77419	0.304545	7.58182	0.134884	5.25079	0.0704042	5.27796	0.0357143
5.30159	0.00344615	6.87097	0.307576	7.67273	0.133333	5.32698	0.0769231	5.34185	0.0383929
5.37143	0.00348718	6.95161	0.306061	7.76364	0.134884	5.39048	0.0743155	5.40575	0.0366071
5.43492	0.00347692	7.03226	0.313636	7.86364	0.137209	5.45397	0.0730117	5.46965	0.0357143
5.49841	0.00355897	7.1129	0.318182	7.95455	0.14031	5.51746	0.0743155	5.54633	0.0357143
5.56825	0.00363077	7.19355	0.313636	8.04545	0.141085	5.58095	0.0782269	5.61022	0.0383929
5.6381	0.00364103	7.27419	0.319697	8.14545	0.14031	5.65714	0.0795306	5.67412	0.0383929
5.70159	0.00366154	7.3629	0.324242	8.24545	0.144961	5.72063	0.0743155	5.73802	0.0357143
5.76508	0.00369231	7.45161	0.324242	8.33636	0.148837	5.78413	0.0795306	5.80192	0.0375
5.83492	0.00377436	7.53226	0.325758	8.43636	0.146512	5.84762	0.083442	5.86581	0.0401786
5.89841	0.00379487	7.6129	0.330303	8.52727	0.148837	5.91111	0.0795306	5.94249	0.0366071
5.96825	0.00379487	7.69355	0.337879	8.61818	0.152713	5.9873	0.0795306	6.00639	0.0375
6.03175	0.00385641	7.79032	0.339394	8.71818	0.154264	6.05079	0.083442	6.07029	0.0392857
6.09524	0.00387692	7.87097	0.336364	8.80909	0.154264	6.11429	0.0860495	6.13419	0.0401786
6.15873	0.00380513	7.95161	0.343939	8.9	0.154264	6.17778	0.0847458	6.21086	0.0383929
6.23492	0.00382564	8.03226	0.35303	9	0.157364	6.24127	0.0808344	6.27476	0.0366071
6.29841	0.00391795	8.12903	0.35	9.1	0.160465	6.31746	0.0860495	6.33866	0.0401786
6.3619	0.00396923	8.20968	0.35	9.19091	0.15814	6.38095	0.0899609	6.40256	0.0410714
6.4254	0.004	8.29032	0.354545	9.28182	0.162016	6.44444	0.0847458	6.46645	0.0366071
6.49524	0.00404103	8.37097	0.359091	9.37273	0.166667	6.50794	0.0873533	6.54313	0.0375
6.56508	0.00412308	8.45161	0.359091	9.47273	0.165891	6.57778	0.0925684	6.60703	0.0401786
6.62857	0.0041641	8.54032	0.356061	9.57273	0.167442	6.64762	0.0925684	6.67093	0.0401786
6.69206	0.00417436	8.62903	0.357576	9.66364	0.169767	6.71111	0.0912647	6.73482	0.0410714
6.75556	0.00424615	8.70968	0.368182	9.75455	0.172093	6.7746	0.0899609	6.79872	0.0392857
6.83175	0.00431795	8.79032	0.363636	9.85455	0.173643	6.8381	0.0964798	6.86901	0.0419643
6.89524	0.00430769	8.87903	0.368182	9.95455	0.172093	6.91429	0.0964798	6.9393	0.0428571
6.95873	0.00435897	8.96774	0.377273	10.0455	0.175194	6.97778	0.0912647	7.00319	0.0383929
7.02222	0.00443077	9.04839	0.378788	10.1364	0.178295	7.04127	0.0938722	7.06709	0.0401786
7.08571	0.00446154	9.12903	0.378788	10.2273	0.176744	7.10476	0.0990874	7.14377	0.04375
7.14921	0.00449231	9.20968	0.381818	10.3182	0.177519	7.1746	0.0977836	7.20767	0.0401786
7.2254	0.00453333	9.29839	0.387879	10.4273	0.18062	7.2381	0.0964798	7.27157	0.0401786
7.28889	0.00460513	9.37903	0.392424	10.5182	0.184496	7.30794	0.0990874	7.33546	0.0401786
7.35238	0.00465641	9.46774	0.386364	10.6091	0.184496	7.37143	0.102999	7.39936	0.0428571
7.42857	0.00465641	9.54839	0.393939	10.7	0.184496	7.43492	0.102999	7.46965	0.0428571
7.49206	0.00470769	9.62903	0.392424	10.8091	0.188372	7.51111	0.101695	7.53994	0.0401786
7.55556	0.0048	9.71774	0.4	10.9	0.189922	7.56825	0.104302	7.60383	0.04375
7.61905	0.00481026	9.80645	0.401515	10.9909	0.189147	7.6381	0.10691	7.66773	0.0455357
7.68254	0.00483077	9.8871	0.406061	11.0818	0.192248	7.70159	0.102999	7.73163	0.0428571
7.74603	0.00488205	9.96774	0.410606	11.1727	0.196124	7.77143	0.104302	7.80192	0.0428571
7.80952	0.00495385	10.0565	0.413636	11.2818	0.196899	7.83492	0.10691	7.8722	0.0419643
7.88571	0.00499487	10.1452	0.413636	11.3727	0.196899	7.90476	0.10691	7.9361	0.0446429
7.94921	0.00499487	10.2258	0.415152	11.4636	0.19845	7.96825	0.108214	8	0.04375
8.0127	0.00506667	10.3065	0.422727	11.5545	0.202326	8.03175	0.10691	8.07029	0.0419643
8.07619	0.00513846	10.3871	0.416667	11.6455	0.204651	8.10159	0.112125	8.13419	0.0446429
8.15238	0.00514872	10.4758	0.418182	11.7545	0.202326	8.16508	0.114733	8.20447	0.0464286
8.21587	0.00517949	10.5565	0.422727	11.8455	0.206202	8.22857	0.109518	8.26837	0.0410714
8.27937	0.00525128	10.6371	0.428788	11.9364	0.210078	8.29841	0.112125	8.33227	0.0428571
8.34286	0.00530256	10.7258	0.433333	12.0273	0.208527	8.3619	0.118644	8.40256	0.0455357
8.41905	0.00533333	10.8145	0.430303	12.1182	0.211628	8.43175	0.114733	8.46645	0.0428571
8.48254	0.00534359	10.8952	0.434848	12.2273	0.215504	8.49524	0.114733	8.53674	0.04375
8.54603	0.00542564	10.9758	0.440909	12.3182	0.216279	8.56508	0.119948	8.60064	0.0473214
8.60952	0.00548718	11.0645	0.437879	12.4091	0.217054	8.62857	0.121252	8.67093	0.0464286
8.67302	0.00548718	11.1452	0.442424	12.5	0.218605	8.69841	0.118644	8.73482	0.0455357
8.74286	0.00553846	11.2339	0.45	12.5909	0.220155	8.7619	0.118644	8.80511	0.0446429
8.8127	0.00562051	11.3145	0.451515	12.6909	0.224031	8.8254	0.123859	8.86901	0.0473214
8.87619	0.00565128	11.3952	0.451515	12.7909	0.225581	8.88889	0.126467	8.93291	0.0482143
8.93968	0.00568205	11.4839	0.45303	12.8818	0.226357	8.95873	0.119948	9.00319	0.04375
9.00317	0.00571282	11.5726	0.459091	12.9727	0.227132	9.02857	0.122555	9.06709	0.0455357
9.07302	0.00579487	11.6532	0.463636	13.0636	0.228682	9.09206	0.127771	9.13099	0.0482143
9.14286	0.00584615	11.7339	0.459091	13.1727	0.231008	9.15556	0.126467	9.20128	0.0473214
9.20635	0.00584615	11.8145	0.463636	13.2636	0.231783	9.2254	0.125163	9.27157	0.0455357
9.26984	0.00591795	11.9032	0.469697	13.3545	0.236434	9.29524	0.126467	9.33546	0.0464286
9.33333	0.006	11.9919	0.469697	13.4455	0.237984	9.35873	0.131682	9.39936	0.0491071
9.40317	0.00601026	12.0726	0.471212	13.5364	0.237209	9.42222	0.131682	9.46965	0.0482143
9.47302	0.00605128	12.1532	0.475758	13.6364	0.24186	9.48571	0.127771	9.53355	0.0455357
9.53651	0.00610256	12.2339	0.483333	13.7364	0.244961	9.55556	0.132986	9.60383	0.0491071
9.6	0.0061641	12.3226	0.484848	13.8273	0.243411	9.6254	0.136897	9.66773	0.0508929
9.66984	0.00620513	12.4113	0.483333	13.9182	0.245736	9.68889	0.132986	9.73163	0.0473214
9.73968	0.00621538	12.4919	0.489394	14.0182	0.249612	9.75238	0.132986	9.80192	0.0491071
9.80317	0.00628718	12.5726	0.495455	14.1182	0.251163	9.81587	0.135593	9.86581	0.0491071
9.86667	0.00635897	12.6532	0.495455	14.2091	0.251938	9.87937	0.138201	9.9361	0.05
9.93016	0.00634872	12.75	0.49697	14.3	0.251163	9.95556	0.136897	10	0.0491071
10	0.0064	12.8306	0.507576	14.3909	0.256589	10.019	0.132986	10.0639	0.0464286
10.0698	0.00648205	12.9113	0.504545	14.5	0.25969	10.0825	0.139505	10.1278	0.0508929
10.1333	0.00652308	12.9919	0.506061	14.5909	0.257364	10.146	0.142112	10.2045	0.0517857
10.1968	0.00654359	13.0806	0.509091	14.6818	0.26124	10.2222	0.136897	10.2684	0.0482143
10.2667	0.00658462	13.1694	0.518182	14.7727	0.265116	10.2857	0.138201	10.3323	0.0491071
10.3302	0.00665641	13.25	0.519697	14.8727	0.265116	10.3492	0.143416	10.3962	0.0517857
10.3937	0.00671795	13.3306	0.518182	14.9636	0.266667	10.4127	0.143416	10.4665	0.0517857
10.4635	0.00672821	13.4113	0.525758	15.0636	0.268992	10.4762	0.140808	10.5367	0.0508929
10.527	0.00676923	13.4919	0.531818	15.1545	0.271318	10.5524	0.140808	10.6006	0.0491071
10.5968	0.00684103	13.5887	0.528788	15.2455	0.273643	10.6159	0.143416	10.6645	0.0526786
10.6603	0.00686154	13.6694	0.531818	15.3455	0.273643	10.6794	0.147327	10.7284	0.0535714
10.7302	0.00691282	13.75	0.539394	15.4455	0.275969	10.7429	0.142112	10.7923	0.0491071
10.7937	0.00692308	13.8306	0.542424	15.5364	0.28062	10.8063	0.143416	10.869	0.0508929
10.8635	0.00698462	13.9274	0.543939	15.6273	0.278295	10.8825	0.148631	10.9329	0.0526786
10.927	0.00702564	14.0081	0.54697	15.7273	0.28062	10.946	0.14472	10.9968	0.0517857
10.9905	0.00702564	14.0887	0.554545	15.8182	0.282946	11.0095	0.14472	11.0607	0.0517857
11.054	0.00706667	14.1694	0.557576	15.9091	0.286822	11.073	0.146023	11.1374	0.0526786
11.1238	0.00711795	14.25	0.559091	16.0091	0.288372	11.1365	0.151239	11.2013	0.0544643
11.1937	0.00708718	14.3306	0.560606	16.1	0.287597	11.2127	0.148631	11.2652	0.0535714
11.2571	0.00714872	14.4274	0.568182	16.2	0.292248	11.2762	0.146023	11.3291	0.0508929
11.3206	0.0072	14.5081	0.566667	16.2909	0.295349	11.3397	0.149935	11.393	0.0544643
11.3905	0.00722051	14.5887	0.566667	16.3909	0.294574	11.4032	0.153846	11.4696	0.05625
11.4603	0.00730256	14.6694	0.571212	16.4818	0.296124	11.4667	0.148631	11.5335	0.0526786
11.5238	0.00733333	14.75	0.575758	16.5818	0.3	11.5429	0.149935	11.5974	0.0526786
11.5873	0.00739487	14.8468	0.581818	16.6727	0.300775	11.6063	0.152542	11.6613	0.0544643
11.6508	0.00747692	14.9274	0.580303	16.7636	0.302326	11.6698	0.153846	11.7252	0.0553571
11.7206	0.00749744	15.0081	0.589394	16.8636	0.30155	11.7333	0.152542	11.8019	0.0544643
11.7905	0.00758974	15.0887	0.595455	16.9545	0.304651	11.8095	0.149935	11.8658	0.0526786
11.854	0.00767179	15.1855	0.59697	17.0545	0.306202	11.873	0.152542	11.9297	0.0553571
11.9175	0.00771282	15.2661	0.59697	17.1455	0.303101	11.9365	0.15515	11.9936	0.0571429
11.981	0.0077641	15.3468	0.604545	17.2364	0.305426	12	0.149935	12.0703	0.0544643
12.0444	0.00784615	15.4274	0.609091	17.3273	0.308527	12.0635	0.152542	12.1342	0.0553571
12.1206	0.00791795	15.5081	0.609091	17.4273	0.307752	12.1333	0.156454	12.1981	0.0571429
12.1841	0.00795897	15.5968	0.607576	17.5273	0.306202	12.2032	0.15515	12.262	0.0571429
12.2476	0.00798974	15.6855	0.613636	17.6182	0.3	12.2667	0.152542	12.3259	0.0553571
12.3111	0.00808205	15.7661	0.619697	17.7091	0.293798	12.3302	0.153846	12.3898	0.0553571
12.3873	0.00815385	15.8468	0.618182	17.8091	0.296124	12.3937	0.157757	12.4665	0.0571429
12.4508	0.00817436	15.9355	0.622727	17.9091	0.295349	12.4698	0.160365	12.5304	0.0580357
12.5143	0.00826667	16.0242	0.630303	18	0.30155	12.5333	0.15515	12.5942	0.0544643
12.5778	0.00832821	16.1048	0.631818	18.0909	0.306202	12.5968	0.157757	12.6581	0.05625
12.6413	0.00836923	16.1855	0.633333	18.1818	0.307752	12.6603	0.161669	12.7348	0.0589286
12.7175	0.00841026	16.2661	0.634848	18.2727	0.310078	12.7302	0.159061	12.7987	0.0571429
12.781	0.00846154	16.3548	0.643939	18.3818	0.312403	12.8	0.159061	12.8626	0.0571429
12.8444	0.00855385	16.4435	0.648485	18.4727	0.317829	12.8635	0.160365	12.9265	0.0580357
12.9079	0.0086359	16.5242	0.645455	18.5636	0.318605	12.927	0.162973	12.9904	0.0598214
12.9841	0.00864615	16.6048	0.651515	18.6545	0.320155	12.9905	0.160365	13.0671	0.0589286
13.0476	0.00871795	16.6935	0.659091	18.7636	0.324806	13.0603	0.162973	13.131	0.0580357
13.1111	0.0088	16.7742	0.659091	18.8545	0.326357	13.1238	0.166884	13.1949	0.0607143
13.1746	0.00883077	16.8629	0.660606	18.9455	0.325581	13.1937	0.166884	13.2588	0.0607143
13.2381	0.00887179	16.9435	0.666667	19.0364	0.328682	13.2571	0.162973	13.3291	0.0571429
13.3016	0.00895385	17.0242	0.672727	19.1273	0.333333	13.327	0.166884	13.393	0.0598214
13.3778	0.00899487	17.1129	0.675758	19.2364	0.332558	13.3905	0.172099	13.4633	0.0607143
13.4413	0.00907692	17.2016	0.675758	19.3273	0.334884	13.4603	0.168188	13.5272	0.0589286
13.5048	0.00912821	17.2823	0.683333	19.4182	0.33876	13.5238	0.166884	13.5911	0.0589286
13.5683	0.0092	17.3629	0.692424	19.5182	0.34031	13.5873	0.170795	13.6613	0.0607143
13.6317	0.00928205	17.4435	0.689394	19.6	0.34186	13.6571	0.172099	13.7316	0.0625
13.7079	0.00931282	17.5323	0.693939	19.6909	0.342636	13.7206	0.170795	13.7955	0.0607143
13.7714	0.00937436	17.6129	0.698485	19.8	0.348062	13.7905	0.168188	13.8594	0.0589286
13.8349	0.00945641	17.7016	0.704545	19.8909	0.350388	13.854	0.172099	13.9233	0.0625
13.8984	0.00951795	17.7823	0.706061	19.9818	0.349612	13.9238	0.174707	13.9936	0.0642857
13.9746	0.00955897	17.871	0.709091	20.0909	0.352713	13.9873	0.168188	14.0575	0.0607143
14.0381	0.00962051	17.9516	0.715152	20.1818	0.357364	14.0508	0.168188	14.1278	0.0616071
14.1016	0.00970256	18.0403	0.721212	20.2727	0.357364	14.1206	0.172099	14.1917	0.0642857
14.1651	0.0097641	18.121	0.718182	20.3636	0.358915	14.1841	0.170795	14.262	0.0633929
14.2286	0.00982564	18.2016	0.724242	20.4545	0.360465	14.254	0.169492	14.3259	0.0625
14.2984	0.00985641	18.2903	0.731818	20.5455	0.364341	14.3175	0.168188	14.3962	0.0607143
14.3683	0.00994872	18.371	0.733333	20.6545	0.367442	14.381	0.172099	14.4601	0.0642857
14.4317	0.0100103	18.4516	0.734848	20.7455	0.365891	14.4508	0.172099	14.524	0.0651786
14.4952	0.0100718	18.5403	0.736364	20.8364	0.369767	14.5143	0.166884	14.5942	0.0616071
14.5587	0.0101333	18.629	0.742424	20.9273	0.374419	14.5841	0.169492	14.6581	0.0633929
14.6349	0.0102256	18.7097	0.745455	21.0364	0.374419	14.6476	0.169492	14.7284	0.0660714
14.6984	0.0102974	18.7903	0.743939	21.1273	0.376744	14.7111	0.164276	14.7923	0.0651786
14.7619	0.0103077	18.871	0.75	21.2182	0.37907	14.781	0.161669	14.8626	0.0642857
14.8254	0.0104	18.9597	0.754545	21.3091	0.382946	14.8508	0.164276	14.9265	0.0651786
14.8952	0.0104923	19.0484	0.751515	21.4	0.384496	14.9143	0.168188	14.9904	0.0669643
14.9651	0.0105231	19.129	0.759091	21.5091	0.383721	14.9778	0.166884	15.0607	0.0678571
15.0286	0.0105846	19.2097	0.768182	21.6	0.386822	15.0476	0.162973	15.1246	0.0633929
15.0921	0.0106667	19.2984	0.769697	21.6909	0.391473	15.1111	0.168188	15.1949	0.0660714
15.1556	0.0107487	19.3871	0.771212	21.7818	0.389922	15.181	0.170795	15.2588	0.0678571
15.2254	0.0108103	19.4677	0.775758	21.8727	0.391473	15.2444	0.166884	15.3291	0.0651786
15.2952	0.0108615	19.5484	0.783333	21.9727	0.394574	15.3079	0.168188	15.393	0.0651786
15.3587	0.0109641	19.629	0.786364	22.0727	0.396899	15.3714	0.170795	15.4633	0.0678571
15.4222	0.0110462	19.7097	0.786364	22.1636	0.39845	15.4476	0.172099	15.5272	0.06875
15.4921	0.0111179	19.8065	0.792424	22.2545	0.4	15.5111	0.172099	15.5911	0.0678571
15.5556	0.011159	19.8871	0.801515	22.3545	0.405426	15.5746	0.169492	15.655	0.0669643
15.6254	0.011241	19.9677	0.80303	22.4545	0.408527	15.6381	0.173403	15.7188	0.06875
15.6889	0.0113333	20.0484	0.806061	22.5455	0.407752	15.7079	0.17601	15.7955	0.0714286
15.7524	0.0113641	20.1452	0.813636	22.6364	0.410853	15.7778	0.173403	15.8594	0.0669643
15.8222	0.0114564	20.2258	0.818182	22.7273	0.415504	15.8413	0.173403	15.9233	0.06875
15.8857	0.0115385	20.3065	0.821212	22.8273	0.416279	15.9048	0.178618	15.9936	0.0705357
15.9492	0.0116205	20.3871	0.822727	22.9182	0.41938	15.9683	0.178618	16.0639	0.0696429
16.019	0.0116513	20.4677	0.831818	23.0182	0.420155	16.0444	0.17601	16.1278	0.06875
16.0825	0.0117538	20.5484	0.837879	23.1091	0.424031	16.1079	0.177314	16.1917	0.06875
16.1524	0.0118564	20.6452	0.836364	23.2	0.426357	16.1714	0.179922	16.2556	0.0714286
16.2159	0.0118974	20.7258	0.840909	23.3	0.427132	16.2349	0.181226	16.3195	0.0714286
16.2857	0.0119692	20.8065	0.85	23.4	0.431783	16.2984	0.178618	16.3962	0.06875
16.3492	0.0120718	20.8871	0.854545	23.4909	0.435659	16.3619	0.181226	16.4601	0.0705357
16.419	0.0121436	20.9839	0.854545	23.5818	0.437984	16.4381	0.185137	16.524	0.0732143
16.4825	0.0122051	21.0645	0.859091	23.6818	0.43876	16.5016	0.185137	16.5879	0.0714286
16.546	0.0122667	21.1452	0.866667	23.7727	0.441085	16.5651	0.182529	16.6518	0.0714286
16.6159	0.0123692	21.2258	0.871212	23.8727	0.446512	16.6286	0.185137	16.7284	0.0723214
16.6794	0.0124513	21.3065	0.868182	23.9636	0.448062	16.7048	0.187744	16.7923	0.0741071
16.7492	0.0124821	21.4032	0.871212	24.0545	0.448837	16.7683	0.187744	16.8562	0.0741071
16.8127	0.0125846	21.4839	0.866667	24.1545	0.452713	16.8317	0.185137	16.9201	0.0705357
16.8762	0.0126974	21.5645	0.865152	24.2455	0.45814	16.8952	0.189048	16.9968	0.0732143
16.946	0.0127487	21.6452	0.866667	24.3364	0.457364	16.9587	0.19296	17.0607	0.075
17.0159	0.0128205	21.7258	0.875758	24.4364	0.46124	17.0349	0.190352	17.1246	0.0723214
17.0794	0.0129128	21.8145	0.883333	24.5364	0.466667	17.0984	0.190352	17.1885	0.0732143
17.1429	0.0130051	21.9032	0.889394	24.6273	0.468217	17.1619	0.194263	17.2524	0.0741071
17.2127	0.0130667	21.9839	0.890909	24.7273	0.469767	17.2254	0.195567	17.3163	0.0758929
17.2762	0.0131179	22.0645	0.9	24.8182	0.471318	17.2889	0.194263	17.393	0.0767857
17.346	0.0132	22.1452	0.909091	24.9091	0.476744	17.3651	0.19296	17.4569	0.0741071
17.4095	0.0133231	22.2419	0.907576	25.0091	0.479845	17.4286	0.196871	17.5208	0.0767857
17.473	0.0133641	22.3226	0.913636	25.1	0.479845	17.4921	0.199478	17.5847	0.0785714
17.5365	0.0134359	22.4032	0.916667	25.1909	0.484496	17.5556	0.194263	17.6613	0.075
17.6	0.0135282	22.4839	0.927273	25.2818	0.489147	17.619	0.199478	17.7252	0.0767857
17.6762	0.0136308	22.5645	0.930303	25.3909	0.488372	17.6952	0.202086	17.7891	0.0785714
17.7397	0.0136923	22.6613	0.931818	25.4818	0.493023	17.7587	0.196871	17.853	0.0758929
17.8032	0.0137641	22.7419	0.942424	25.5727	0.496124	17.8222	0.198175	17.9169	0.0767857
17.8667	0.0138769	22.8226	0.95	25.6636	0.5	17.8857	0.200782	17.9808	0.0785714
17.9429	0.0139795	22.9032	0.95	25.7636	0.502326	17.9556	0.202086	18.0575	0.0794643
18.0063	0.0140205	22.9919	0.956061	25.8636	0.503876	18.019	0.199478	18.1214	0.0776786
18.0698	0.0141026	23.0806	0.963636	25.9545	0.508527	18.0889	0.198175	18.1853	0.0767857
18.1333	0.0142154	23.1613	0.971212	26.0455	0.511628	18.1524	0.202086	18.2492	0.0794643
18.1968	0.0142769	23.2419	0.974242	26.1364	0.511628	18.2159	0.202086	18.3259	0.08125
18.273	0.0143487	23.3226	0.975758	26.2364	0.514729	18.2921	0.196871	18.3898	0.0776786
18.3365	0.0144308	23.4194	0.983333	26.3364	0.520155	18.3556	0.198175	18.4537	0.0803571
18.4	0.0145436	23.5	0.989394	26.4273	0.52093	18.419	0.200782	18.5176	0.0776786
18.4635	0.0146256	23.5806	0.987879	26.5182	0.523256	18.4825	0.198175	18.5815	0.0803571
18.527	0.0146872	23.6613	0.995455	26.6091	0.527132	18.546	0.198175	18.6581	0.0803571
18.6032	0.0148	23.75	1.00455	26.7182	0.531783	18.6159	0.198175	18.722	0.0803571
18.6667	0.0149026	23.8306	1.00606	26.8091	0.533333	18.6794	0.202086	18.7859	0.0821429
18.7302	0.0149641	23.9194	1.00909	26.9	0.534884	18.7492	0.20339	18.8498	0.0821429
18.7937	0.0150359	24	1.01364	26.9909	0.537984	18.8127	0.199478	18.9201	0.0794643
18.8698	0.0151385	24.0806	1.02424	27.0909	0.543411	18.8825	0.204694	18.984	0.0821429
18.9333	0.015241	24.1694	1.02879	27.1909	0.543411	18.946	0.208605	19.0543	0.0848214
18.9968	0.0153333	24.2581	1.03485	27.2818	0.545736	19.0159	0.204694	19.1182	0.0821429
19.0603	0.0153744	24.3387	1.03788	27.3727	0.550388	19.0794	0.204694	19.1821	0.0821429
19.1238	0.0154872	24.4194	1.04545	27.4636	0.554264	19.1429	0.207301	19.2588	0.0839286
19.2	0.0155692	24.5081	1.04697	27.5545	0.555814	19.2127	0.208605	19.3227	0.0848214
19.2635	0.0156513	24.5887	1.05303	27.6455	0.558915	19.2825	0.211213	19.3866	0.0848214
19.327	0.0157333	24.6694	1.06061	27.7545	0.563566	19.346	0.205997	19.4505	0.0821429
19.3905	0.0158667	24.7581	1.06364	27.8455	0.567442	19.4095	0.209909	19.5208	0.0857143
19.454	0.015959	24.8387	1.06667	27.9364	0.567442	19.4794	0.212516	19.5847	0.0866071
19.5302	0.0160103	24.9274	1.07424	28.0455	0.572093	19.5429	0.207301	19.655	0.0839286
19.5937	0.0160718	25.0081	1.08182	28.1364	0.577519	19.6127	0.212516	19.7188	0.0848214
19.6571	0.0161744	25.0887	1.08485	28.2273	0.57907	19.6762	0.212516	19.7827	0.0866071
19.7206	0.0162359	25.1774	1.08788	28.3182	0.581395	19.7397	0.21382	19.853	0.0866071
19.7841	0.0162256	25.2661	1.09545	28.4091	0.585271	19.8095	0.211213	19.9169	0.0857143
19.8603	0.0162667	25.3468	1.10455	28.5	0.590698	19.873	0.211213	19.9872	0.0848214
19.9238	0.0163282	25.4274	1.10758	28.6091	0.593798	19.9429	0.215124	20.0511	0.0883929
19.9873	0.016359	25.5161	1.11212	28.7	0.594574	20.0063	0.217731	20.1278	0.0857143
20.0508	0.0163487	25.5968	1.12273	28.7909	0.59845	20.0762	0.212516	20.1853	0.0866071
20.1143	0.0162154	25.6855	1.12727	28.8818	0.606202	20.1397	0.215124	20.2556	0.0883929
20.1905	0.0158974	25.7661	1.13485	28.9727	0.608527	20.2032	0.219035	20.3195	0.0901786
20.254	0.014759	25.8468	1.13636	29.0818	0.610853	20.2667	0.219035	20.3834	0.0892857
20.3175	0.0117436	25.9274	1.14394	29.1727	0.616279	20.3365	0.217731	20.4537	0.0883929
--	--	26.0161	1.15152	29.2636	0.62093	20.4063	0.219035	20.5176	0.0883929
--	--	26.1048	1.15152	29.3545	0.624806	20.4698	0.22425	20.5815	0.0901786
--	--	26.1855	1.15909	29.4636	0.624806	20.5333	0.22425	20.6454	0.0910714
--	--	26.2661	1.16818	29.5545	0.631008	20.6032	0.221643	20.7157	0.0883929
--	--	26.3548	1.17121	29.6455	0.634884	20.673	0.226858	20.7859	0.0910714
--	--	26.4435	1.17424	29.7364	0.635659	20.7365	0.229465	20.8498	0.0928571
--	--	26.5242	1.18182	29.8273	0.639535	20.8	0.226858	20.9201	0.0910714
--	--	26.6048	1.18636	29.9364	0.644186	20.8635	0.228162	20.984	0.0910714
--	--	26.6855	1.19545	30.0273	0.648837	20.9333	0.226858	21.0543	0.0919643
--	--	26.7661	1.19697	30.1182	0.652713	21.0032	0.232073	21.1182	0.09375
--	--	26.8629	1.20606	30.2091	0.655814	21.0667	0.232073	21.1821	0.0928571
--	--	26.9435	1.21515	30.3091	0.662016	21.1302	0.229465	21.246	0.0910714
--	--	27.0242	1.21818	30.4091	0.666667	21.1937	0.234681	21.3099	0.0946429
--	--	27.1048	1.22424	30.5	0.667442	21.2571	0.235984	21.3866	0.0955357
--	--	27.2016	1.23333	30.5909	0.672868	21.3333	0.232073	21.4505	0.0928571
--	--	27.2823	1.23939	30.6818	0.67907	21.3968	0.234681	21.5144	0.0928571
--	--	27.3629	1.24242	30.7818	0.681395	21.4603	0.238592	21.5783	0.0955357
--	--	27.4435	1.24697	30.8727	0.684496	21.5238	0.237288	21.655	0.0955357
--	--	27.5242	1.25758	30.9727	0.689922	21.6	0.237288	21.7188	0.0946429
--	--	27.621	1.26515	31.0636	0.695349	21.6635	0.238592	21.7827	0.0946429
--	--	27.7016	1.26818	31.1636	0.69845	21.727	0.241199	21.8466	0.0973214
--	--	27.7823	1.27273	31.2545	0.700775	21.7905	0.242503	21.9169	0.0982143
--	--	27.8629	1.28333	31.3455	0.706977	21.854	0.238592	21.9872	0.0946429
--	--	27.9435	1.28939	31.4455	0.713178	21.9175	0.241199	22.0511	0.0964286
--	--	28.0242	1.29242	31.5364	0.715504	21.9937	0.243807	22.115	0.0991071
--	--	28.121	1.29848	31.6364	0.718605	22.0571	0.243807	22.1789	0.0982143
--	--	28.2016	1.30909	31.7273	0.724806	22.1206	0.242503	22.2428	0.0973214
--	--	28.2823	1.31515	31.8273	0.728682	22.1968	0.242503	22.3195	0.0973214
--	--	28.379	1.31515	31.9182	0.731783	22.2603	0.242503	22.3834	0.1
--	--	28.4597	1.32424	32.0091	0.737209	22.3238	0.241199	22.4473	0.0982143
--	--	28.5403	1.32879	32.1091	0.742636	22.3873	0.243807	22.5112	0.0991071
--	--	28.621	1.31667	32.2	0.746512	22.4508	0.246415	22.5879	0.101786
--	--	28.7016	1.3197	32.2909	0.749612	22.5143	0.247718	22.6518	0.100893
--	--	28.7823	1.32424	32.3909	0.755814	22.5905	0.243807	22.7157	0.1
--	--	28.871	1.33333	32.4909	0.762016	22.654	0.247718	22.7796	0.101786
--	--	28.9597	1.34242	32.5818	0.764341	22.7175	0.25163	22.8435	0.103571
--	--	29.0403	1.34545	32.6818	0.768992	22.781	0.249022	22.9073	0.100893
--	--	29.121	1.35303	32.7727	0.772868	22.8444	0.249022	22.984	0.100893
--	--	29.2016	1.36212	32.8636	0.779845	22.9206	0.25163	23.0479	0.1
--	--	29.2984	1.35909	32.9636	0.783721	22.9841	0.254237	23.1118	0.103571
--	--	29.379	1.35758	33.0545	0.786822	23.0476	0.252934	23.1757	0.101786
--	--	29.4597	1.36212	33.1455	0.794574	23.1111	0.25163	23.2524	0.100893
--	--	29.5403	1.36364	33.2455	0.8	23.1873	0.256845	23.3163	0.103571
--	--	29.6371	1.35303	33.3455	0.802326	23.2508	0.259452	23.3866	0.103571
--	--	29.7177	1.34545	33.4364	0.808527	23.3143	0.255541	23.4441	0.101786
--	--	29.7984	1.34848	33.5273	0.813178	23.3778	0.258149	23.508	0.104464
--	--	29.879	1.35909	33.6182	0.817829	23.4413	0.26206	23.5847	0.105357
--	--	29.9597	1.35758	33.7182	0.822481	23.5111	0.26206	23.6486	0.10625
--	--	30.0484	1.35152	33.8182	0.826357	23.581	0.26206	23.7125	0.105357
--	--	30.1371	1.33788	33.9091	0.833333	23.6444	0.26206	23.7764	0.104464
--	--	30.2177	1.32727	34	0.837984	23.7079	0.265971	23.8403	0.10625
--	--	30.2984	1.32424	34.1	0.83876	23.7714	0.265971	23.9105	0.108036
--	--	30.3871	1.32727	34.2	0.845736	23.8476	0.26206	23.9808	0.104464
--	--	30.4758	1.33636	34.2909	0.851938	23.9111	0.263364	24.0447	0.10625
--	--	30.5565	1.32879	34.3818	0.854264	23.9746	0.268579	24.1086	0.108929
--	--	30.6371	1.31818	34.4727	0.857364	24.0381	0.263364	24.1853	0.108929
--	--	30.7177	1.28333	34.5636	0.863566	24.1079	0.260756	24.2492	0.108036
--	--	30.8065	1.26061	34.6545	0.868992	24.1714	0.259452	24.3131	0.108036
--	--	30.8871	1.26212	34.7636	0.872093	24.2413	0.259452	24.377	0.109821
--	--	30.9758	1.27727	34.8545	0.875194	24.3048	0.256845	24.4409	0.110714
--	--	31.0565	1.28788	34.9455	0.881395	24.3683	0.249022	24.5112	0.108036
--	--	31.1371	1.28636	35.0545	0.886047	24.4381	0.25163	24.5751	0.110714
--	--	31.2258	1.2697	35.1455	0.87907	24.5016	0.254237	24.6454	0.111607
--	--	31.3145	1.24242	35.2364	0.88062	24.5714	0.25163	24.7093	0.109821
--	--	31.3952	1.2	35.3273	0.884496	24.6349	0.243807	24.7732	0.110714
--	--	31.4758	1.13939	35.4182	0.889922	24.7048	0.243807	24.8435	0.111607
--	--	31.5645	1.07273	35.5091	0.893798	24.7683	0.243807	24.9137	0.1125
--	--	--		35.6182	0.899225	24.8381	0.241199	24.9776	0.111607
--	--	--		35.7091	0.906977	24.9016	0.239896	25.0415	0.110714
--	--	--		35.8	0.911628	24.9651	0.243807	25.1118	0.113393
--	--	--		35.8909	0.914729	25.0349	0.246415	25.1821	0.115179
--	--	--		35.9818	0.92093	25.0984	0.243807	25.246	0.113393
--	--	--		36.0909	0.928682	25.1619	0.246415	25.3099	0.113393
--	--	--		36.1818	0.931783	25.2317	0.250326	25.3738	0.116071
--	--	--		36.2727	0.933333	25.2952	0.25163	25.4441	0.115179
--	--	--		36.3636	0.934884	25.3651	0.252934	25.508	0.115179
--	--	--		36.4727	0.94031	25.4286	0.254237	25.5783	0.113393
--	--	--		36.5636	0.942636	25.4984	0.259452	25.6422	0.116964
--	--	--		36.6545	0.94186	25.5619	0.26206	25.7125	0.117857
--	--	--		36.7455	0.946512	25.6317	0.258149	25.7764	0.114286
--	--	--		36.8364	0.951938	25.6952	0.260756	25.8466	0.116071
--	--	--		36.9364	0.948062	25.7587	0.264668	25.9105	0.11875
--	--	--		37.0364	0.944961	25.8286	0.26206	25.9744	0.117857
--	--	--		37.1273	0.945736	25.8921	0.263364	26.0447	0.117857
--	--	--		37.2182	0.947287	25.9619	0.264668	26.1086	0.117857
--	--	--		37.3091	0.950388	26.0254	0.268579	26.1725	0.119643
--	--	--		37.4182	0.951163	26.0889	0.269883	26.2428	0.120536
--	--	--		37.5091	0.956589	26.1587	0.265971	26.3131	0.117857
--	--	--		37.6	0.95814	26.2286	0.271186	26.377	0.11875
--	--	--		37.6909	0.955814	26.2921	0.276402	26.4409	0.121429
--	--	--		37.7818	0.95814	26.3556	0.27249	26.5112	0.120536
--	--	--		37.8818	0.962791	26.419	0.273794	26.5751	0.119643
--	--	--		37.9818	0.960465	26.4889	0.277705	26.6518	0.119643
--	--	--		38.0727	0.958915	26.5587	0.277705	26.7093	0.123214
--	--	--		38.1636	0.951938	26.6222	0.279009	26.7732	0.122321
--	--	--		38.2636	0.951938	26.6857	0.276402	26.8435	0.120536
--	--	--		38.3636	0.952713	26.7492	0.280313	26.9073	0.120536
--	--	--		38.4545	0.939535	26.8127	0.281617	26.9776	0.125
--	--	--		38.5455	0.915504	26.8889	0.279009	27.0415	0.121429
--	--	--		--		26.9524	0.284224	27.1054	0.125
--	--	--		--		27.0159	0.286832	27.1693	0.126786
--	--	--		--		27.0794	0.284224	27.246	0.123214
--	--	--		--		27.1556	0.285528	27.3099	0.124107
--	--	--		--		27.219	0.290743	27.3738	0.125893
--	--	--		--		27.2825	0.292047	27.4377	0.125893
--	--	--		--		27.346	0.292047	27.508	0.125
--	--	--		--		27.4095	0.290743	27.5783	0.125
--	--	--		--		27.473	0.295958	27.6422	0.127679
--	--	--		--		27.5492	0.298566	27.7061	0.128571
--	--	--		--		27.6127	0.294654	27.77	0.125893
--	--	--		--		27.6762	0.297262	27.8339	0.127679
--	--	--		--		27.7397	0.302477	27.9105	0.129464
--	--	--		--		27.8159	0.301173	27.9744	0.129464
--	--	--		--		27.8794	0.305085	28.0383	0.129464
--	--	--		--		27.9429	0.303781	28.1022	0.128571
--	--	--		--		28.0063	0.308996	28.1789	0.13125
--	--	--		--		28.0698	0.308996	28.2428	0.132143
--	--	--		--		28.146	0.306389	28.3067	0.128571
--	--	--		--		28.2095	0.3103	28.3706	0.13125
--	--	--		--		28.273	0.314211	28.4345	0.133036
--	--	--		--		28.3365	0.312907	28.5112	0.130357
--	--	--		--		28.4	0.312907	28.5751	0.132143
--	--	--		--		28.4698	0.315515	28.639	0.133036
--	--	--		--		28.5397	0.318123	28.7029	0.134821
--	--	--		--		28.6032	0.319426	28.7796	0.133929
--	--	--		--		28.6667	0.322034	28.8307	0.132143
--	--	--		--		28.7429	0.323338	28.9073	0.133929
--	--	--		--		28.8063	0.327249	28.9712	0.136607
--	--	--		--		28.8698	0.323338	29.0351	0.133929
--	--	--		--		28.9333	0.325945	29.1118	0.133929
--	--	--		--		28.9968	0.33116	29.1757	0.135714
--	--	--		--		29.0667	0.33116	29.2396	0.136607
--	--	--		--		29.1365	0.33116	29.3035	0.138393
--	--	--		--		29.2	0.33116	29.3674	0.135714
--	--	--		--		29.2635	0.335072	29.4313	0.1375
--	--	--		--		29.327	0.338983	29.5016	0.140179
--	--	--		--		29.3968	0.335072	29.5719	0.135714
--	--	--		--		29.4667	0.337679	29.6358	0.138393
--	--	--		--		29.5302	0.344198	29.6997	0.140179
--	--	--		--		29.5937	0.342894	29.77	0.138393
--	--	--		--		29.6635	0.342894	29.8403	0.138393
--	--	--		--		29.7333	0.34811	29.9042	0.139286
--	--	--		--		29.7968	0.350717	29.9681	0.141071
--	--	--		--		29.8603	0.350717	30.0319	0.141964
--	--	--		--		29.9238	0.349413	30.1022	0.138393
--	--	--		--		29.9937	0.353325	30.1725	0.141071
--	--	--		--		30.0571	0.357236	30.2364	0.14375
--	--	--		--		30.127	0.355932	30.3003	0.141964
--	--	--		--		30.1905	0.355932	30.3706	0.141964
--	--	--		--		30.2603	0.359844	30.4345	0.141964
--	--	--		--		30.3238	0.362451	30.5048	0.14375
--	--	--		--		30.3937	0.362451	30.5687	0.14375
--	--	--		--		30.4571	0.362451	30.6326	0.141071
--	--	--		--		30.5206	0.367666	30.7029	0.142857
--	--	--		--		30.5905	0.370274	30.7732	0.145536
--	--	--		--		30.654	0.367666	30.8371	0.144643
--	--	--		--		30.7175	0.370274	30.9137	0.144643
--	--	--		--		30.7873	0.375489	30.9649	0.146429
--	--	--		--		30.8571	0.375489	31.0351	0.147321
--	--	--		--		30.9206	0.3794	31.099	0.145536
--	--	--		--		30.9841	0.376793	31.1629	0.144643
--	--	--		--		31.054	0.3794	31.2332	0.148214
--	--	--		--		31.1175	0.383312	31.3035	0.149107
--	--	--		--		31.1873	0.3794	31.3674	0.146429
--	--	--		--		31.2508	0.383312	31.4377	0.147321
--	--	--		--		31.3143	0.389831	31.5016	0.149107
--	--	--		--		31.3841	0.388527	31.5655	0.148214
--	--	--		--		31.4476	0.388527	31.6358	0.147321
--	--	--		--		31.5175	0.393742	31.6997	0.15
--	--	--		--		31.581	0.393742	31.7636	0.149107
--	--	--		--		31.6444	0.393742	31.8339	0.149107
--	--	--		--		31.7079	0.395046	31.9042	0.149107
--	--	--		--		31.7841	0.400261	31.9681	0.150893
--	--	--		--		31.8476	0.401565	32.0319	0.151786
--	--	--		--		31.9111	0.398957	32.0958	0.149107
--	--	--		--		31.9746	0.402868	32.1661	0.151786
--	--	--		--		32.0444	0.408083	32.2364	0.153571
--	--	--		--		32.1143	0.40678	32.3003	0.150893
--	--	--		--		32.1778	0.40678	32.3642	0.150893
--	--	--		--		32.2413	0.408083	32.4345	0.151786
--	--	--		--		32.3048	0.413299	32.5048	0.153571
--	--	--		--		32.3683	0.413299	32.5687	0.153571
--	--	--		--		32.4444	0.411995	32.6326	0.151786
--	--	--		--		32.5079	0.418514	32.6965	0.154464
--	--	--		--		32.5714	0.422425	32.7604	0.15625
--	--	--		--		32.6349	0.419817	32.8371	0.153571
--	--	--		--		32.7111	0.421121	32.901	0.155357
--	--	--		--		32.7746	0.426336	32.9649	0.157143
--	--	--		--		32.8381	0.426336	33.0288	0.157143
--	--	--		--		32.9016	0.426336	33.1054	0.157143
--	--	--		--		32.9651	0.426336	33.1693	0.154464
--	--	--		--		33.0413	0.431551	33.2332	0.158036
--	--	--		--		33.1048	0.434159	33.2971	0.158929
--	--	--		--		33.1683	0.431551	33.361	0.15625
--	--	--		--		33.2317	0.434159	33.4249	0.157143
--	--	--		--		33.2952	0.436767	33.5016	0.159821
--	--	--		--		33.3587	0.439374	33.5655	0.159821
--	--	--		--		33.4349	0.440678	33.6294	0.158929
--	--	--		--		33.4984	0.441982	33.6933	0.158036
--	--	--		--		33.5619	0.447197	33.7572	0.161607
--	--	--		--		33.6254	0.448501	33.8339	0.1625
--	--	--		--		33.7016	0.444589	33.8978	0.158929
--	--	--		--		33.7651	0.448501	33.9617	0.160714
--	--	--		--		33.8286	0.453716	34.0256	0.163393
--	--	--		--		33.8921	0.451108	34.1022	0.161607
--	--	--		--		33.9556	0.452412	34.1661	0.1625
--	--	--		--		34.0254	0.456323	34.23	0.1625
--	--	--		--		34.0952	0.458931	34.2939	0.164286
--	--	--		--		34.1587	0.460235	34.3578	0.164286
--	--	--		--		34.2222	0.458931	34.4281	0.161607
--	--	--		--		34.2984	0.464146	34.492	0.165179
--	--	--		--		34.3619	0.468057	34.5623	0.167857
--	--	--		--		34.4254	0.464146	34.6262	0.166071
--	--	--		--		34.4889	0.466754	34.6901	0.165179
--	--	--		--		34.5524	0.470665	34.7668	0.166964
--	--	--		--		34.6222	0.471969	34.8307	0.166964
--	--	--		--		34.6921	0.470665	34.8946	0.166964
--	--	--		--		34.7556	0.470665	34.9585	0.165179
--	--	--		--		34.819	0.47588	35.0224	0.16875
--	--	--		--		34.8889	0.478488	35.0927	0.169643
--	--	--		--		34.9524	0.47588	35.1629	0.166964
--	--	--		--		35.0159	0.479791	35.2268	0.167857
--	--	--		--		35.0857	0.485007	35.2907	0.170536
--	--	--		--		35.1492	0.485007	35.361	0.169643
--	--	--		--		35.219	0.485007	35.4249	0.169643
--	--	--		--		35.2825	0.48631	35.4952	0.16875
--	--	--		--		35.3524	0.491525	35.5591	0.171429
--	--	--		--		35.4159	0.491525	35.623	0.172321
--	--	--		--		35.4794	0.494133	35.6933	0.16875
--	--	--		--		35.5492	0.492829	35.7572	0.171429
--	--	--		--		35.6127	0.492829	35.8275	0.172321
--	--	--		--		35.6762	0.494133	35.8914	0.171429
--	--	--		--		35.746	0.495437	35.9617	0.172321
--	--	--		--		35.8159	0.499348	36.0256	0.173214
--	--	--		--		35.8794	0.503259	36.0895	0.175
--	--	--		--		35.9429	0.505867	36.1597	0.175893
--	--	--		--		36.0127	0.501956	36.2236	0.173214
--	--	--		--		36.0762	0.508475	36.2939	0.175893
--	--	--		--		36.146	0.508475	36.3578	0.176786
--	--	--		--		36.2095	0.505867	36.4217	0.174107
--	--	--		--		36.273	0.511082	36.492	0.176786
--	--	--		--		36.3365	0.514993	36.5623	0.178571
--	--	--		--		36.4127	0.514993	36.6262	0.175893
--	--	--		--		36.4762	0.512386	36.6901	0.175893
--	--	--		--		36.5397	0.516297	36.754	0.176786
--	--	--		--		36.6032	0.517601	36.8179	0.178571
--	--	--		--		36.6667	0.518905	36.8946	0.178571
--	--	--		--		36.7429	0.518905	36.9585	0.176786
--	--	--		--		36.8063	0.522816	37.0224	0.180357
--	--	--		--		36.8698	0.525424	37.0863	0.18125
--	--	--		--		36.9333	0.520209	37.1629	0.180357
--	--	--		--		36.9968	0.522816	37.2268	0.180357
--	--	--		--		37.073	0.526728	37.2907	0.182143
--	--	--		--		37.1365	0.526728	37.3546	0.18125
--	--	--		--		37.2	0.525424	37.4185	0.18125
--	--	--		--		37.2635	0.526728	37.4952	0.180357
--	--	--		--		37.327	0.530639	37.5591	0.183036
--	--	--		--		37.4032	0.531943	37.623	0.183929
--	--	--		--		37.4667	0.530639	37.6869	0.18125
--	--	--		--		37.5302	0.533246	37.7508	0.183036
--	--	--		--		37.5937	0.539765	37.8275	0.185714
--	--	--		--		37.6698	0.537158	37.8914	0.184821
--	--	--		--		37.7333	0.538462	37.9553	0.183929
--	--	--		--		37.7968	0.542373	38.0192	0.185714
--	--	--		--		37.8603	0.54498	38.0831	0.186607
--	--	--		--		37.9238	0.54498	38.1597	0.186607
--	--	--		--		37.9873	0.543677	38.2236	0.183929
--	--	--		--		38.0635	0.54498	38.2875	0.186607
--	--	--		--		38.127	0.552803	38.3514	0.188393
--	--	--		--		38.1905	0.550196	38.4153	0.186607
--	--	--		--		38.254	0.552803	38.492	0.1875
--	--	--		--		38.3238	0.556714	38.5559	0.189286
--	--	--		--		38.3937	0.558018	38.6198	0.189286
--	--	--		--		38.4571	0.558018	38.6837	0.189286
--	--	--		--		38.5206	0.558018	38.7476	0.188393
--	--	--		--		38.5841	0.564537	38.8243	0.191071
--	--	--		--		38.6603	0.56193	38.8882	0.192857
--	--	--		--		38.7238	0.565841	38.9521	0.188393
--	--	--		--		38.7873	0.567145	39.016	0.190179
--	--	--		--		38.8508	0.57236	39.0799	0.191964
--	--	--		--		38.9206	0.57236	39.1565	0.191964
--	--	--		--		38.9841	0.57236	39.2204	0.191071
--	--	--		--		39.054	0.57236	39.2843	0.191071
--	--	--		--		39.1175	0.578879	39.3482	0.194643
--	--	--		--		39.181	0.580183	39.4185	0.194643
--	--	--		--		39.2508	0.577575	39.4888	0.191964
--	--	--		--		39.3143	0.581486	39.5527	0.194643
--	--	--		--		39.3841	0.586701	39.6166	0.196429
--	--	--		--		39.4476	0.584094	39.6805	0.194643
--	--	--		--		39.5111	0.585398	39.7508	0.194643
--	--	--		--		39.581	0.588005	39.8211	0.194643
--	--	--		--		39.6444	0.591917	39.885	0.195536
--	--	--		--		39.7143	0.591917	39.9489	0.197321
--	--	--		--		39.7778	0.590613	40.0192	0.194643
--	--	--		--		39.8476	0.597132	40.0831	0.198214
--	--	--		--		39.9111	0.601043	40.147	0.2
--	--	--		--		39.9746	0.597132	40.2173	0.197321
--	--	--		--		40.0444	0.598435	40.2812	0.197321
--	--	--		--		40.1079	0.602347	40.3514	0.2
--	--	--		--		40.1778	0.603651	40.4153	0.201786
--	--	--		--		40.2413	0.603651	40.4856	0.201786
--	--	--		--		40.3048	0.603651	40.5495	0.199107
--	--	--		--		40.3746	0.608866	40.6198	0.202679
--	--	--		--		40.4444	0.611473	40.6837	0.203571
--	--	--		--		40.5079	0.607562	40.754	0.200893
--	--	--		--		40.5714	0.610169	40.8115	0.201786
--	--	--		--		40.6349	0.616688	40.8818	0.204464
--	--	--		--		40.7048	0.614081	40.9521	0.203571
--	--	--		--		40.7746	0.616688	41.016	0.201786
--	--	--		--		40.8381	0.621904	41.0799	0.205357
--	--	--		--		40.9016	0.6206	41.1502	0.204464
--	--	--		--		40.9714	0.6206	41.2204	0.204464
--	--	--		--		41.0413	0.621904	41.2843	0.203571
--	--	--		--		41.1048	0.625815	41.3482	0.207143
--	--	--		--		41.1683	0.624511	41.4185	0.208036
--	--	--		--		41.2317	0.623207	41.4824	0.204464
--	--	--		--		41.2952	0.627119	41.5527	0.20625
--	--	--		--		41.3714	0.632334	41.6166	0.208929
--	--	--		--		41.4349	0.629726	41.6805	0.20625
--	--	--		--		41.4984	0.632334	41.7444	0.20625
--	--	--		--		41.5619	0.636245	41.8083	0.208036
--	--	--		--		41.6381	0.637549	41.885	0.209821
--	--	--		--		41.7016	0.637549	41.9489	0.209821
--	--	--		--		41.7651	0.636245	42.0128	0.207143
--	--	--		--		41.8349	0.637549	42.0767	0.209821
--	--	--		--		41.8921	0.644068	42.1534	0.2125
--	--	--		--		41.9683	0.640156	42.2173	0.209821
--	--	--		--		42.0317	0.64146	42.2812	0.209821
--	--	--		--		42.0952	0.642764	42.345	0.2125
--	--	--		--		42.1587	0.646675	42.4089	0.2125
--	--	--		--		42.2222	0.646675	42.4856	0.213393
--	--	--		--		42.2984	0.646675	42.5495	0.210714
--	--	--		--		42.3619	0.65189	42.6134	0.214286
--	--	--		--		42.4254	0.653194	42.6773	0.215179
--	--	--		--		42.4889	0.649283	42.754	0.2125
--	--	--		--		42.5524	0.65189	42.8179	0.213393
--	--	--		--		42.6286	0.654498	42.8818	0.216964
--	--	--		--		42.6921	0.655802	42.9457	0.216071
--	--	--		--		42.7556	0.654498	43.0096	0.216071
--	--	--		--		42.819	0.653194	43.0863	0.215179
--	--	--		--		42.8825	0.655802	43.1502	0.217857
--	--	--		--		42.9587	0.658409	43.2141	0.21875
--	--	--		--		43.0222	0.65189	43.278	0.215179
--	--	--		--		43.0857	0.655802	43.3419	0.217857
--	--	--		--		43.1492	0.658409	43.4058	0.220536
--	--	--		--		43.2127	0.654498	43.4824	0.219643
--	--	--		--		43.2889	0.654498	43.5463	0.217857
--	--	--		--		43.3524	0.654498	43.6102	0.219643
--	--	--		--		43.4159	0.657106	43.6741	0.221429
--	--	--		--		43.4794	0.653194	43.7508	0.222321
--	--	--		--		43.5429	0.638853	43.8147	0.219643
--	--	--		--		43.619	0.627119	43.8786	0.222321
--	--	--		--		43.6825	0.610169	43.9425	0.225
--	--	--		--		43.746	0.588005	44.0064	0.221429
--	--	--		--		43.8095	0.573664	44.0767	0.222321
--	--	--		--		43.8794	0.551499	44.147	0.221429
--	--	--		--		43.9492	0.531943	44.2109	0.224107
--	--	--		--		44.0127	0.521512	44.2748	0.224107
--	--	--		--		--		44.3387	0.222321
--	--	--		--		--		44.4153	0.226786
--	--	--		--		--		44.4792	0.227679
--	--	--		--		--		44.5431	0.224107
--	--	--		--		--		44.607	0.225893
--	--	--		--		--		44.6773	0.228571
--	--	--		--		--		44.7476	0.228571
--	--	--		--		--		44.8115	0.226786
--	--	--		--		--		44.8754	0.226786
--	--	--		--		--		44.9393	0.229464
--	--	--		--		--		45.0096	0.229464
--	--	--		--		--		45.0799	0.225893
--	--	--		--		--		45.1438	0.229464
--	--	--		--		--		45.2077	0.232143
--	--	--		--		--		45.278	0.229464
--	--	--		--		--		45.3419	0.229464
--	--	--		--		--		45.4121	0.23125
--	--	--		--		--		45.476	0.233036
--	--	--		--		--		45.5399	0.232143
--	--	--		--		--		45.6102	0.230357
--	--	--		--		--		45.6741	0.233929
--	--	--		--		--		45.738	0.233929
--	--	--		--		--		45.8083	0.234821
--	--	--		--		--		45.8722	0.233929
--	--	--		--		--		45.9425	0.235714
--	--	--		--		--		46.0064	0.233036
--	--	--		--		--		46.0767	0.233036
--	--	--		--		--		46.1406	0.234821
--	--	--		--		--		46.2109	0.235714
--	--	--		--		--		46.2748	0.236607
--	--	--		--		--		46.3387	0.233929
--	--	--		--		--		46.4089	0.236607
--	--	--		--		--		46.4728	0.238393
--	--	--		--		--		46.5431	0.234821
--	--	--		--		--		46.607	0.236607
--	--	--		--		--		46.6709	0.238393
--	--	--		--		--		46.7412	0.2375
--	--	--		--		--		46.8115	0.2375
--	--	--		--		--		46.8754	0.235714
--	--	--		--		--		46.9393	0.2375
--	--	--		--		--		47.0032	0.239286
--	--	--		--		--		47.0735	0.234821
--	--	--		--		--		47.1438	0.236607
--	--	--		--		--		47.2077	0.239286
--	--	--		--		--		47.2716	0.236607
--	--	--		--		--		47.3355	0.236607
--	--	--		--		--		47.3994	0.236607
--	--	--		--		--		47.476	0.238393
--	--	--		--		--		47.5399	0.238393
--	--	--		--		--		47.6038	0.234821
--	--	--		--		--		47.6677	0.2375
--	--	--		--		--		47.7444	0.239286
--	--	--		--		--		47.8083	0.235714
--	--	--		--		--		47.8722	0.236607
--	--	--		--		--		47.9361	0.238393
--	--	--		--		--		48	0.238393
--	--	--		--		--		48.0767	0.236607
--	--	--		--		--		48.1406	0.234821
--	--	--		--		--		48.2045	0.236607
--	--	--		--		--		48.2684	0.2375
--	--	--		--		--		48.3323	0.233036
--	--	--		--		--		48.4089	0.234821
--	--	--		--		--		48.4728	0.236607
--	--	--		--		--		48.5367	0.234821
--	--	--		--		--		48.6006	0.23125
--	--	--		--		--		48.6645	0.229464
--	--	--		--		--		48.7412	0.232143
--	--	--		--		--		48.8051	0.230357
--	--	--		--		--		48.869	0.226786
--	--	--		--		--		48.9329	0.227679
--	--	--		--		--		48.9968	0.229464
--	--	--		--		--		49.0735	0.226786
--	--	--		--		--		49.1374	0.225
--	--	--		--		--		49.2013	0.226786
--	--	--		--		--		49.2652	0.225
--	--	--		--		--		49.3355	0.225
--	--	--		--		--		49.4058	0.221429
--	--	--		--		--		49.4696	0.223214
--	--	--		--		--		49.5335	0.223214
--	--	--		--		--		49.5974	0.220536
--	--	--		--		--		49.6677	0.219643
--	--	--		--		--		49.738	0.219643
--	--	--		--		--		49.8019	0.216964
--	--	--		--		--		49.8658	0.214286
--	--	--		--		--		49.9297	0.209821
--	--	--		--		--		50	0.209821
--	--	--		--		--		50.0703	0.209821
--	--	--		--		--		50.1342	0.20625
--	--	--		--		--		50.1981	0.207143
--	--	--		--		--		50.2684	0.209821
--	--	--		--		--		50.3387	0.20625
--	--	--		--		--		50.4026	0.208036
--	--	--		--		--		50.4665	0.210714
--	--	--		--		--		50.5304	0.2125
--	--	--		--		--		50.6006	0.211607
--	--	--		--		--		50.6645	0.2125
--	--	--		--		--		50.7284	0.216071
--	--	--		--		--		50.7987	0.217857
--	--	--		--		--		50.869	0.215179
--	--	--		--		--		50.9329	0.21875
--	--	--		--		--		50.9968	0.221429
--	--	--		--		--		51.0671	0.221429
--	--	--		--		--		51.131	0.220536
--	--	--		--		--		51.2013	0.222321
--	--	--		--		--		51.2652	0.225
--	--	--		--		--		51.3291	0.225893
--	--	--		--		--		51.3994	0.225
--	--	--		--		--		51.4696	0.226786
--	--	--		--		--		51.5335	0.229464
--	--	--		--		--		51.5974	0.228571
--	--	--		--		--		51.6613	0.228571
--	--	--		--		--		51.7316	0.23125
--	--	--		--		--		51.8019	0.233036
--	--	--		--		--		51.8658	0.233036
--	--	--		--		--		51.9297	0.23125
--	--	--		--		--		51.9936	0.234821
--	--	--		--		--		52.0639	0.236607
--	--	--		--		--		52.1342	0.233929
--	--	--		--		--		52.1981	0.235714
--	--	--		--		--		52.262	0.238393
--	--	--		--		--		52.3259	0.238393
--	--	--		--		--		52.4026	0.2375
--	--	--		--		--		52.4665	0.238393
--	--	--		--		--		52.5304	0.241964
--	--	--		--		--		52.5942	0.242857
--	--	--		--		--		52.6581	0.239286
--	--	--		--		--		52.7348	0.242857
--	--	--		--		--		52.7987	0.244643
--	--	--		--		--		52.8626	0.24375
--	--	--		--		--		52.9265	0.244643
--	--	--		--		--		52.9904	0.24375
--	--	--		--		--		53.0543	0.246429
--	--	--		--		--		53.131	0.246429
--	--	--		--		--		53.1949	0.244643
--	--	--		--		--		53.2588	0.248214
--	--	--		--		--		53.3227	0.250893
--	--	--		--		--		53.3994	0.248214
--	--	--		--		--		53.4633	0.248214
--	--	--		--		--		53.5272	0.250893
--	--	--		--		--		53.5911	0.251786
--	--	--		--		--		53.655	0.250893
--	--	--		--		--		53.7316	0.25
--	--	--		--		--		53.7955	0.252679
--	--	--		--		--		53.8594	0.253571
--	--	--		--		--		53.9233	0.250893
--	--	--		--		--		53.9872	0.252679
--	--	--		--		--		54.0575	0.25625
--	--	--		--		--		54.1278	0.255357
--	--	--		--		--		54.1917	0.255357
--	--	--		--		--		54.2556	0.254464
--	--	--		--		--		54.3323	0.254464
--	--	--		--		--		54.3962	0.258929
--	--	--		--		--		54.4601	0.255357
--	--	--		--		--		54.524	0.258036
--	--	--		--		--		54.5879	0.260714
--	--	--		--		--		54.6581	0.258036
--	--	--		--		--		54.7284	0.258036
--	--	--		--		--		54.7923	0.259821
--	--	--		--		--		54.8562	0.261607
--	--	--		--		--		54.9265	0.260714
--	--	--		--		--		54.9904	0.259821
--	--	--		--		--		55.0607	0.261607
--	--	--		--		--		55.1246	0.261607
--	--	--		--		--		55.1885	0.258929
--	--	--		--		--		55.2588	0.260714
--	--	--		--		--		55.3227	0.263393
--	--	--		--		--		55.393	0.259821
--	--	--		--		--		55.4569	0.259821
--	--	--		--		--		55.5272	0.261607
--	--	--		--		--		55.5911	0.263393
--	--	--		--		--		55.655	0.261607
--	--	--		--		--		55.7252	0.260714
--	--	--		--		--		55.7891	0.264286
--	--	--		--		--		55.8594	0.266071
--	--	--		--		--		55.9233	0.263393
--	--	--		--		--		55.9872	0.264286
--	--	--		--		--		56.0575	0.266071
--	--	--		--		--		56.1214	0.266964
--	--	--		--		--		56.1917	0.266071
--	--	--		--		--		56.2556	0.265179
--	--	--		--		--		56.3195	0.26875
--	--	--		--		--		56.3898	0.269643
--	--	--		--		--		56.4601	0.266964
--	--	--		--		--		56.524	0.26875
--	--	--		--		--		56.5879	0.271429
--	--	--		--		--		56.6518	0.270536
--	--	--		--		--		56.722	0.270536
--	--	--		--		--		56.7923	0.272321
--	--	--		--		--		56.8562	0.274107
--	--	--		--		--		56.9201	0.274107
--	--	--		--		--		56.984	0.271429
--	--	--		--		--		57.0479	0.275
--	--	--		--		--		57.1246	0.276786
--	--	--		--		--		57.1885	0.274107
--	--	--		--		--		57.2524	0.275
--	--	--		--		--		57.3163	0.276786
--	--	--		--		--		57.393	0.278571
--	--	--		--		--		57.4569	0.276786
--	--	--		--		--		57.5208	0.275893
--	--	--		--		--		57.5847	0.279464
--	--	--		--		--		57.6486	0.28125
--	--	--		--		--		57.7252	0.278571
--	--	--		--		--		57.7891	0.280357
--	--	--		--		--		57.853	0.283036
--	--	--		--		--		57.9169	0.282143
--	--	--		--		--		57.9808	0.282143
--	--	--		--		--		58.0575	0.282143
--	--	--		--		--		58.1214	0.284821
--	--	--		--		--		58.1853	0.283929
--	--	--		--		--		58.2492	0.282143
--	--	--		--		--		58.3131	0.284821
--	--	--		--		--		58.3898	0.2875
--	--	--		--		--		58.4537	0.285714
--	--	--		--		--		58.5176	0.284821
--	--	--		--		--		58.5815	0.285714
--	--	--		--		--		58.6454	0.2875
--	--	--		--		--		58.722	0.2875
--	--	--		--		--		58.7859	0.284821
--	--	--		--		--		58.8498	0.288393
--	--	--		--		--		58.9137	0.290179
--	--	--		--		--		58.9904	0.2875
--	--	--		--		--		59.0543	0.288393
--	--	--		--		--		59.1182	0.289286
--	--	--		--		--		59.1821	0.290179
--	--	--		--		--		59.246	0.290179
--	--	--		--		--		59.3227	0.289286
--	--	--		--		--		59.3866	0.291964
--	--	--		--		--		59.4505	0.29375
--	--	--		--		--		59.5144	0.291071
--	--	--		--		--		59.5847	0.291071
--	--	--		--		--		59.6486	0.29375
--	--	--		--		--		59.7188	0.291071
--	--	--		--		--		59.7827	0.291964
--	--	--		--		--		59.8466	0.294643
--	--	--		--		--		59.9169	0.294643
--	--	--		--		--		59.9872	0.29375
--	--	--		--		--		60.0511	0.29375
--	--	--		--		--		60.115	0.297321
--	--	--		--		--		60.1789	0.298214
--	--	--		--		--		60.2492	0.297321
--	--			--		--		60.3131	0.297321
--	--			--		--		60.3834	0.3
--	--			--		--		60.4473	0.298214
--	--			--		--		60.5176	0.299107
--	--			--		--		60.5815	0.299107
--	--			--		--		60.6518	0.301786
--	--			--		--		60.7157	0.301786
--	--			--		--		60.7796	0.299107
--	--			--		--		60.8498	0.301786
--	--			--		--		60.9137	0.304464
--	--			--		--		60.984	0.302679
--	--			--		--		61.0479	0.302679
--	--			--		--		61.1182	0.304464
--	--			--		--		61.1821	0.305357
--	--			--		--		61.246	0.304464
--	--			--		--		61.3163	0.303571
--	--			--		--		61.3802	0.307143
--	--			--		--		61.4505	0.307143
--	--			--		--		61.5144	0.304464
--	--			--		--		61.5783	0.30625
--	--			--		--		61.6486	0.307143
--	--			--		--		61.7188	0.308036
--	--			--		--		61.7827	0.308036
--	--			--		--		61.8466	0.308036
--	--			--		--		61.9105	0.309821
--	--			--		--		61.9744	0.310714
--	--			--		--		62.0511	0.308036
--	--			--		--		62.115	0.309821
--	--			--		--		62.1789	0.3125
--	--			--		--		62.2428	0.310714
--	--			--		--		62.3195	0.309821
--	--			--		--		62.3834	0.311607
--	--			--		--		62.4473	0.313393
--	--			--		--		62.5112	0.311607
--	--			--		--		62.5751	0.310714
--	--			--		--		62.6518	0.3125
--	--			--		--		62.7157	0.313393
--	--			--		--		62.7796	0.309821
--	--			--		--		62.8435	0.309821
--	--			--		--		62.9073	0.310714
--	--			--		--		62.984	0.309821
--	--			--		--		63.0479	0.308036
--	--			--		--		63.1118	0.305357
--	--			--		--		63.1757	0.307143
--	--			--		--		63.2396	0.30625
--	--			--		--		63.3163	0.302679
--	--			--		--		63.3802	0.303571
--	--			--		--		63.4441	0.301786
--	--			--		--		63.508	0.303571
--	--			--		--		63.5719	0.303571
--	--			--		--		63.6486	0.303571
--	--			--		--		63.7125	0.305357
--	--			--		--		63.7764	0.30625
--	--			--		--		63.8403	0.303571
--	--			--		--		63.9169	0.304464
--	--			--		--		63.9808	0.307143
--	--			--		--		64.0447	0.304464
--	--			--		--		64.1086	0.304464
--	--			--		--		64.1725	0.30625
--	--			--		--		64.2364	0.307143
--	--			--		--		64.3131	0.305357
--	--			--		--		64.377	0.305357
--	--			--		--		64.4409	0.308036
--	--			--		--		64.5048	0.308036
--	--			--		--		64.5751	0.30625
--	--			--		--		64.6454	0.308036
--	--			--		--		64.7093	0.308929
--	--			--		--		64.7732	0.305357
--	--			--		--		64.8371	0.304464
--	--			--		--		64.9073	0.30625
--	--			--		--		64.9776	0.30625
--	--			--		--		65.0415	0.30625
--	--			--		--		65.1054	0.304464
--	--			--		--		65.1821	0.307143
--	--			--		--		65.2396	0.308929
--	--			--		--		65.3099	0.30625
--	--			--		--		65.3738	0.307143
--	--			--		--		65.4377	0.308929
--	--			--		--		65.508	0.307143
--	--			--		--		65.5719	0.30625
--	--			--		--		65.6422	0.30625
--	--			--		--		65.7061	0.308036
--	--			--		--		65.7764	0.308036
--	--			--		--		65.8403	0.304464
--	--			--		--		65.9042	0.30625
--	--			--		--		65.9744	0.309821
--	--			--		--		66.0383	0.307143
--	--			--		--		66.1086	0.308036
--	--			--		--		66.1725	0.308929
--	--			--		--		66.2364	0.311607
--	--			--		--		66.3067	0.311607
--	--			--		--		66.377	0.308929
--	--			--		--		66.4409	0.3125
--	--			--		--		66.5048	0.315179
--	--			--		--		66.5751	0.313393
--	--			--		--		66.639	0.314286
--	--			--		--		66.7093	0.316964
--	--			--		--		66.7732	0.317857
--	--			--		--		66.8371	0.317857
--	--			--		--		66.901	0.316964
--	--			--		--		66.9712	0.320536
--	--			--		--		67.0415	0.321429
--	--			--		--		67.1054	0.31875
--	--			--		--		67.1693	0.319643
--	--			--		--		67.2396	0.321429
--	--			--		--		67.3099	0.321429
--	--			--		--		67.3738	0.321429
--	--			--		--		67.4377	0.321429
--	--			--		--		67.5016	0.324107
--	--			--		--		67.5655	0.324107
--	--			--		--		67.6422	0.322321
--	--			--		--		67.7061	0.324107
--	--			--		--		67.77	0.326786
--	--			--		--		67.8339	0.325
--	--			--		--		67.8978	0.325
--	--			--		--		67.9744	0.325893
--	--			--		--		68.0383	0.326786
--	--			--		--		68.1022	0.326786
--	--			--		--		68.1661	0.325
--	--			--		--		68.2428	0.328571
--	--			--		--		68.3067	0.328571
--	--			--		--		68.3706	0.325893
--	--			--		--		68.4345	0.327679
--	--			--		--		68.4984	0.327679
--	--			--		--		68.5623	0.327679
--	--			--		--		68.639	0.327679
--	--			--		--		68.7029	0.326786
--	--			--		--		68.7668	0.328571
--	--			--		--		68.8307	0.329464
--	--			--		--		68.9073	0.330357
--	--			--		--		68.9712	0.33125
--	--			--		--		69.0351	0.332143
--	--			--		--		69.099	0.329464
--	--			--		--		69.1629	0.33125
--	--			--		--		69.1949	0.328571
--	--			--		--		69.1949	0.321429
--	--			--		--		69.1949	0.315179
--	--			--		--		69.1949	0.309821
--	--			--		--		69.1949	0.305357
--	--			--		--		69.1949	0.300893
--	--			--		--		69.1949	0.297321
--	--			--		--		69.1949	0.292857
--	--			--		--		69.1949	0.290179
--	--			--		--		69.1949	0.2875
--	--			--		--		69.1949	0.283929
--	--			--		--		69.1949	0.282143
--	--			--		--		69.1949	0.279464
--	--			--		--		69.1949	0.277679
--	--			--		--		69.1949	0.275893
--	--			--		--		69.1949	0.273214
--	--			--		--		69.1949	0.271429
--	--			--		--		69.1949	0.26875
--	--			--		--		69.1949	0.266964
--	--			--		--		69.1949	0.265179
--	--			--		--		69.1949	0.263393
--	--			--		--		69.1949	0.261607
--	--			--		--		69.1949	0.260714
--	--			--		--		69.1949	0.258929
--	--			--		--		69.1949	0.258036
--	--			--		--		69.1949	0.25625
--	--			--		--		69.1949	0.255357
--	--			--		--		69.1949	0.253571
--	--			--		--		69.1949	0.252679
--	--			--		--		69.1949	0.250893
--	--			--		--		69.1949	0.25
--	--			--		--		69.1949	0.248214
--	--			--		--		69.1949	0.246429
--	--			--		--		69.1949	0.245536
--	--			--		--		69.1949	0.244643
--	--			--		--		69.1949	0.244643
--	--			--		--		69.1949	0.241964
--	--			--		--		69.1949	0.241964
--	--			--		--		69.1949	0.241071
--	--			--		--		69.1949	0.240179
--	--			--		--		69.1949	0.239286
--	--			--		--		69.1949	0.2375
--	--			--		--		69.1949	0.236607
--	--			--		--		69.1949	0.235714
--	--			--		--		69.1949	0.234821
--	--			--		--		69.1949	0.233929
--	--			--		--		69.1949	0.232143
--	--			--		--		69.1949	0.23125
--	--			--		--		69.1949	0.23125
--	--			--		--		69.1949	0.230357
--	--			--		--		69.1949	0.229464
--	--			--		--		69.1949	0.229464
--	--			--		--		69.1949	0.227679
--	--			--		--		69.1949	0.227679
--	--			--		--		69.1949	0.226786
--	--			--		--		69.1949	0.225893
--	--			--		--		69.1949	0.225
--	--			--		--		69.1949	0.224107
--	--			--		--		69.1949	0.223214
--	--			--		--		69.1949	0.222321
--	--			--		--		69.1949	0.221429
--	--			--		--		69.1949	0.221429
--	--			--		--		69.1949	0.220536
--	--			--		--		69.1949	0.219643
--	--			--		--		69.1949	0.219643
--	--			--		--		69.1949	0.21875
--	--			--		--		69.1949	0.217857
--	--			--		--		69.1949	0.216964
--	--			--		--		69.1949	0.216071
--	--			--		--		69.1949	0.215179
--	--			--		--		69.1949	0.214286
--	--			--		--		69.1949	0.214286
--	--			--		--		69.1949	0.213393
--	--			--		--		69.1949	0.2125
--	--			--		--		69.1949	0.2125
--	--			--		--		69.1949	0.211607
--	--			--		--		69.1949	0.211607
--	--			--		--		69.1949	0.210714
--	--			--		--		69.1949	0.210714
--	--			--		--		69.1949	0.209821
--	--			--		--		69.1949	0.208929
--	--			--		--		69.1949	0.208036
--	--			--		--		69.1949	0.208036
--	--			--		--		69.1949	0.207143
--	--			--		--		69.1949	0.20625
--	--			--		--		69.1949	0.20625
--	--			--		--		69.1949	0.205357
--	--			--		--		69.1949	0.205357
--	--			--		--		69.1949	0.204464
--	--			--		--		69.1949	0.205357
--	--			--		--		69.1949	0.203571
--	--			--				69.1949	0.202679
--	--			--				69.1949	0.202679
--	--			--				69.1949	0.202679
--	--			--				69.1949	0.201786
--	--			--				69.1949	0.200893
--	--			--				69.1949	0.200893
--	--			--				69.1949	0.2
--	--							69.1949	0.2
--	--							69.1949	0.199107
--	--							69.1949	0.199107
--	--							69.1949	0.199107
--	--							69.1949	0.198214
--	--							69.1949	0.197321
--	--							69.1949	0.197321
--	--							69.1949	0.196429
--	--							69.1949	0.195536
--	--							69.1949	0.195536
--	--							69.1949	0.195536
--	--							69.1949	0.194643
--	--							69.1949	0.194643
--	--							69.1949	0.19375
--	--							69.1949	0.19375
--	--							69.1949	0.19375
--	--							69.1949	0.192857
--	--							69.1949	0.192857
--	--							69.1949	0.191964
--	--							69.1949	0.191071
--	--							69.1949	0.191071
--	--							69.1949	0.190179
--	--							69.1949	0.190179
--	--							69.1949	0.190179
--	--							69.1949	0.189286
--	--							69.1949	0.189286
--	--							69.1949	0.188393
--	--							69.1949	0.188393
--	--							69.1949	0.188393
--	--							69.1949	0.1875
--	--							69.1949	0.1875
--	--							69.1949	0.1875
--	--							69.1949	0.186607
--	--							69.1949	0.185714
--	--							69.1949	0.185714
--	--							69.1949	0.185714
--	--							69.1949	0.183929
--	--							69.1949	0.184821
--	--							69.1949	0.184821
--	--							69.1949	0.183929
--	--							69.1949	0.183036
--	--							69.1949	0.183036
--	--							69.1949	0.183036
--	--							69.1949	0.182143
--	--							69.1949	0.182143
--	--							69.1949	0.182143
--	--							69.1949	0.180357
--	--							69.1949	0.18125
--	--							69.1949	0.180357
--	--							69.1949	0.179464
--	--							69.1949	0.179464
--	--							69.1949	0.179464
--	--							69.1949	0.179464
--	--							69.1949	0.179464
--	--							69.1949	0.179464
--	--							69.1949	0.178571
--	--							69.1949	0.177679
--	--							69.1949	0.177679
--	--							69.1949	0.177679
--	--							69.1949	0.176786
--	--							69.1949	0.176786
--	--							69.1949	0.175893
--	--							69.1949	0.175893
--	--							69.1949	0.175893
--	--							69.1949	0.175893
--	--							69.1949	0.175
--	--							69.1949	0.175
--	--							69.1949	0.175
--	--							69.1949	0.174107
--	--							69.1949	0.174107
--	--							69.1949	0.174107
--	--							69.1949	0.173214
--	--							69.1949	0.173214
--	--							69.1949	0.173214
--	--							69.1949	0.172321
--	--							69.1949	0.172321
--	--							69.1949	0.172321
--	--							69.1949	0.172321
--	--							69.1949	0.196429
--	--							69.1949	0.172321
--	--							69.1949	0.170536
--	--							69.1949	0.217857
--	--							69.1949	0.167857
--	--							69.1949	0.170536
--	--							69.1949	0.169643
								69.1949	0.16875
								69.1949	0.16875
								69.1949	0.16875
								69.1949	0.16875
								69.1949	0.16875
								69.1949	0.16875
								69.1949	0.167857
								69.1949	0.167857
								69.1949	0.167857
								69.1949	0.166964
								69.1949	0.166964
								69.1949	0.166071
								69.1949	0.166071
								69.1949	0.166071
								69.1949	0.166071
								69.1949	0.165179
								69.1949	0.165179
								69.1949	0.165179
								69.1949	0.165179
								69.1949	0.165179

## Sheet: Fig. 2e
2PVA-1PEI10000			2PVA-1PEI600
LiCl content (%)	Strain (Mean)	SD	LiCl content (%)	Strain (Mean)	SD
4	2091	93	4	874	129
8	3164	102	8	903	93
14	3864	200	14	1197	143
20	4467	275	20	1755	19
25	6919	200	25	7300	(Not fractured)

## Sheet: Fig. 2f
PVA:PEI=2:1		PVA:PEI=1:1		PVA:PEI=1:2
strain	stress	strain	stress	strain	stress
0	0.00103282	0	0.000538207	0	-3.00235e-05
0.323625	0.00103585	0.536193	0.000557051	0	9.81985e-05
0.970874	0.00103889	0.536193	0.000575844	0	0.000224732
1.61812	0.00104191	1.60858	0.000594585	0	0.000349577
1.94175	0.00104494	1.60858	0.000613275	0	0.000472733
2.26537	0.00104796	3.21716	0.000631912	0	0.000594201
2.589	0.00105098	3.21716	0.000650497	0	0.00071398
3.8835	0.00105399	4.28954	0.00066903	0	0.000832071
3.8835	0.001057	5.89812	0.000687512	0	0.000948473
4.85437	0.00106001	5.89812	0.000705941	0	0.00106319
5.17799	0.00106302	6.43432	0.000724319	0	0.00117621
6.47249	0.00106602	6.97051	0.000742644	0	0.00128755
6.79612	0.00106901	8.0429	0.000760918	0	0.0013972
8.09061	0.00107201	8.57909	0.00077914	0	0.00150516
8.09061	0.00107499	9.11528	0.00079731	0	0.00161143
9.70874	0.00107798	10.1877	0.000815427	30	0.00171601
9.70874	0.00108096	12.8686	0.000833493	30.625	0.0018189
11.0032	0.00108394	13.4048	0.000851507	31.25	0.00192011
11.0032	0.00108692	14.4772	0.00086947	32.5	0.00201963
12.6214	0.00108989	14.4772	0.00088738	33.125	0.00211745
12.945	0.00109286	16.0858	0.000905238	33.75	0.00221359
14.2395	0.00109582	16.622	0.000923044	34.375	0.00230805
14.5631	0.00109878	18.7668	0.000940799	35.625	0.00240081
15.8576	0.00110174	19.3029	0.000958501	36.25	0.00249188
16.1812	0.0011047	20.9115	0.000976152	36.875	0.00258127
17.4757	0.00110765	21.4477	0.00099375	37.5	0.00266897
17.7994	0.00111059	23.0563	0.0010113	38.75	0.00275497
18.7702	0.00111354	23.5925	0.00102879	39.375	0.00283929
18.7702	0.00111648	25.7373	0.00104623	40	0.00292193
20.0647	0.00111941	26.2735	0.00106363	41.25	0.00300287
20.3883	0.00112235	28.4182	0.00108096	41.875	0.00308212
21.6828	0.00112528	28.9544	0.00109825	42.5	0.00315969
21.6828	0.0011282	30.563	0.00111549	43.125	0.00323557
23.301	0.00113113	31.0992	0.00113267	44.375	0.00330975
23.301	0.00113404	32.1716	0.0011498	45	0.00338225
24.9191	0.00113696	33.244	0.00116688	45.625	0.00345307
24.9191	0.00113987	34.3164	0.00118391	46.25	0.00352219
26.2136	0.00114278	34.3164	0.00120088	47.5	0.00358962
26.5372	0.00114568	36.4611	0.00121781	48.125	0.00365537
27.5081	0.00114859	36.9973	0.00123468	48.75	0.00371943
27.8317	0.00115148	39.6783	0.0012515	50	0.0037818
29.1262	0.00115438	39.6783	0.00126827	50.625	0.00384248
29.4498	0.00115727	41.2869	0.00128498	51.25	0.00390147
30.7443	0.00116015	41.8231	0.00130164	51.875	0.00395877
31.068	0.00116304	43.4316	0.00131826	53.125	0.00401439
32.3625	0.00116592	43.9678	0.00133482	53.75	0.00406831
32.6861	0.00116879	46.1126	0.00135132	54.375	0.00412055
33.657	0.00117167	46.1126	0.00136778	54.375	0.0041711
33.9806	0.00117454	47.185	0.00138419	55	0.00421996
34.6278	0.0011774	48.2574	0.00140054	56.25	0.00426713
34.6278	0.00118026	49.866	0.00141684	56.875	0.00430711
35.9223	0.00118312	49.866	0.00143309	57.5	0.00434033
36.8932	0.00118598	52.0107	0.00144928	58.125	0.00437052
37.5405	0.00118883	52.0107	0.00146543	59.375	0.00440108
37.5405	0.00119168	54.1555	0.00148152	60	0.00442442
38.835	0.00119452	54.6917	0.00149756	60.625	0.00444429
39.1586	0.00119736	56.8365	0.00151355	61.875	0.00446053
40.4531	0.0012002	56.8365	0.00152949	62.5	0.004473
40.4531	0.00120303	58.9812	0.00154537	63.125	0.00448154
41.7476	0.00120586	58.9812	0.0015612	63.75	0.004486
41.7476	0.00120869	60.5898	0.00157698	65	0.00448623
43.0421	0.00121151	61.126	0.00159271	65.625	0.00448207
43.0421	0.00121433	63.2708	0.00160839	66.25	0.00447336
44.6602	0.00121715	63.2708	0.00162402	66.875	0.00445997
44.6602	0.00121996	64.3432	0.00163959	68.125	0.00444172
45.9547	0.00122277	64.8794	0.00165511	68.75	0.00441848
45.9547	0.00122558	67.0241	0.00167058	69.375	0.00444079
47.2492	0.00122838	67.0241	0.001686	70.625	0.00446304
47.5728	0.00123118	69.1689	0.00170136	71.25	0.00448907
48.2201	0.00123397	69.1689	0.00171668	71.875	0.00451493
48.2201	0.00123676	71.3137	0.00173194	72.5	0.00453666
49.5146	0.00123955	71.3137	0.00174715	73.75	0.00455812
49.5146	0.00124234	73.4584	0.00176231	74.375	0.00458314
50.4854	0.00124512	73.9946	0.00177741	75	0.00460386
50.8091	0.00124789	75.067	0.00179247	75.625	0.00462377
51.1327	0.00125067	76.1394	0.00180747	76.875	0.00464318
51.7799	0.00125344	77.2118	0.00182242	77.5	0.00466239
52.1036	0.0012562	78.2842	0.00183732	78.125	0.00468487
52.4272	0.00125897	79.3566	0.00185216	78.75	0.00470315
53.3981	0.00126173	79.8928	0.00186696	80	0.00472107
53.7217	0.00126448	82.0375	0.0018817	80.625	0.00473856
55.0162	0.00126724	82.0375	0.00189639	81.25	0.00475911
55.0162	0.00126998	84.1823	0.00191103	82.5	0.00477522
55.6634	0.00127273	84.1823	0.00192562	83.125	0.00479465
55.6634	0.00127547	84.7185	0.00194015	83.75	0.0048138
56.6343	0.00127821	85.7909	0.00195463	84.375	0.00483616
56.9579	0.00128094	87.3995	0.00196906	85.625	0.00485425
57.9288	0.00128368	87.3995	0.00198344	86.25	0.00487192
58.2524	0.0012864	89.008	0.00199777	86.875	0.00488912
59.5469	0.00128913	89.5442	0.00201205	87.5	0.00490581
59.5469	0.00129185	91.1528	0.00202627	88.75	0.00492192
60.1942	0.00129457	91.1528	0.00204044	89.375	0.0049413
60.5178	0.00129728	92.7614	0.00205456	90	0.00496039
61.4887	0.00129999	92.7614	0.00206863	91.25	0.00497524
61.8123	0.0013027	94.37	0.00208264	91.875	0.00498933
62.7832	0.0013054	94.9062	0.00209661	92.5	0.00500297
63.1068	0.0013081	97.0509	0.00211052	93.125	0.00502002
64.4013	0.00131079	97.5871	0.00212438	94.375	0.00503653
64.4013	0.00131349	99.7319	0.00213818	95	0.00505245
66.0194	0.00131617	100.268	0.00215194	95.625	0.00506422
66.0194	0.00131886	101.877	0.00216564	96.25	0.00507957
67.6375	0.00132154	102.413	0.0021793	97.5	0.00509458
67.6375	0.00132422	104.021	0.0021929	98.125	0.00510882
68.932	0.00132689	104.558	0.00220644	98.75	0.00512262
68.932	0.00132956	106.702	0.00221994	100	0.0051363
69.2557	0.00133223	107.239	0.00223338	100.625	0.00514982
69.5793	0.0013349	108.847	0.00224678	101.25	0.00516314
70.2265	0.00133756	109.383	0.00226012	101.25	0.00517621
70.5502	0.00134021	111.528	0.00227341	103.125	0.00518899
70.8738	0.00134287	111.528	0.00228664	103.125	0.00520144
71.1974	0.00134552	113.673	0.00229983	103.75	0.0052135
72.1683	0.00134816	113.673	0.00231296	104.375	0.00522515
72.1683	0.00135081	114.745	0.00232604	105	0.00523632
73.1392	0.00135344	115.282	0.00233907	106.25	0.00524699
73.4628	0.00135608	116.89	0.00235205	106.875	0.00525711
74.11	0.00135871	117.426	0.00236497	107.5	0.00527052
74.11	0.00136134	117.962	0.00237784	108.125	0.00528368
74.7573	0.00136397	119.035	0.00239066	109.375	0.00529653
75.0809	0.00136659	120.107	0.00240343	110	0.00530904
75.4045	0.0013692	120.107	0.00241615	110.625	0.00531764
75.7282	0.00137182	122.252	0.00242882	111.875	0.00532972
76.699	0.00137443	122.788	0.00244143	112.5	0.00534135
77.0227	0.00137704	124.933	0.00245399	113.125	0.00534896
77.9935	0.00137964	125.469	0.0024665	113.75	0.0053564
78.3172	0.00138224	127.078	0.00247896	115	0.00536753
79.288	0.00138484	127.078	0.00249136	115.625	0.00538231
79.6117	0.00138743	129.223	0.00250372	116.25	0.00539291
80.9061	0.00139002	129.223	0.00251602	116.875	0.0054032
81.2298	0.00139261	131.367	0.00252827	118.125	0.00541351
82.5243	0.00139519	131.367	0.00254047	118.75	0.00542733
82.8479	0.00139777	131.903	0.00255261	119.375	0.0054372
83.8188	0.00140034	134.048	0.00256471	120.625	0.005447
84.1424	0.00140291	134.048	0.00257675	121.25	0.00545667
84.7896	0.00140548	135.657	0.00258874	121.875	0.00546971
85.4369	0.00140805	135.657	0.00260068	122.5	0.00547867
86.4078	0.00141061	137.802	0.00261256	123.75	0.00548741
87.055	0.00141317	137.802	0.0026244	124.375	0.00549589
87.7023	0.00141572	139.41	0.00263618	125	0.00550408
88.3495	0.00141827	139.41	0.00264791	125.625	0.00551193
89.3204	0.00142082	140.483	0.00265959	126.875	0.00551979
89.9676	0.00142336	141.555	0.00267122	127.5	0.0055315
90.9385	0.0014259	142.627	0.00268279	128.125	0.00554316
90.9385	0.00142844	143.164	0.00269431	129.375	0.00555081
92.233	0.00143097	145.308	0.00270578	130	0.00555834
92.233	0.0014335	146.381	0.0027172	130.625	0.00556607
93.8511	0.00143603	147.989	0.00272857	131.25	0.00557749
93.8511	0.00143855	149.062	0.00273988	132.5	0.00558868
95.4693	0.00144107	150.134	0.00275115	133.125	0.00559607
95.4693	0.00144358	150.67	0.00276236	133.75	0.00560354
97.0874	0.00144609	152.279	0.00277352	134.375	0.00561457
97.0874	0.0014486	152.279	0.00278463	135.625	0.0056217
98.3819	0.00145111	154.424	0.00279568	136.25	0.0056288
98.3819	0.00145361	154.424	0.00280668	136.875	0.00563973
99.6764	0.00145611	156.568	0.00281764	137.5	0.00565093
99.6764	0.0014586	157.105	0.00282854	138.75	0.00565847
100.971	0.00146109	159.786	0.00283938	139.375	0.00566975
100.971	0.00146358	160.322	0.00285018	140	0.0056812
102.265	0.00146606	161.93	0.00286092	141.25	0.0056928
102.589	0.00146854	163.003	0.00287162	141.875	0.00570452
103.56	0.00147102	165.147	0.00288226	142.5	0.00571632
103.883	0.00147349	165.684	0.00289284	143.125	0.00572818
105.178	0.00147596	167.292	0.00290338	144.375	0.00574007
105.502	0.00147842	167.292	0.00291386	145	0.00575196
106.796	0.00148089	168.365	0.0029243	145.625	0.00576382
107.12	0.00148334	169.437	0.00293468	146.25	0.00577562
108.091	0.0014858	170.509	0.002945	146.25	0.00578733
108.414	0.00148825	171.582	0.00295528	147.5	0.00579893
109.709	0.0014907	173.19	0.00296551	148.125	0.00580685
110.032	0.00149314	173.19	0.00297568	148.75	0.00581885
110.68	0.00149558	174.799	0.0029858	150	0.00583102
111.327	0.00149802	174.799	0.00299587	150.625	0.00584294
111.974	0.00150046	175.335	0.00300588	151.25	0.00585106
112.298	0.00150289	175.871	0.00301585	151.875	0.00586314
113.592	0.00150531	176.944	0.00302576	153.125	0.00587526
114.239	0.00150774	179.088	0.00303562	153.75	0.00588701
115.21	0.00151016	179.088	0.00304543	154.375	0.00589483
115.21	0.00151257	180.161	0.00305519	155	0.00590649
116.181	0.00151498	180.697	0.00306489	156.25	0.00591843
116.505	0.00151739	182.842	0.00307455	156.875	0.00592672
117.799	0.0015198	183.378	0.00308415	157.5	0.00593875
118.123	0.0015222	186.059	0.0030937	158.125	0.00595097
119.417	0.0015246	186.059	0.0031032	159.375	0.00596333
119.741	0.00152699	188.204	0.00311264	160	0.00597192
121.036	0.00152938	188.204	0.00312204	160.625	0.00598413
121.359	0.00153177	189.812	0.00313138	161.875	0.0059964
122.33	0.00153416	189.812	0.00314067	162.5	0.0060087
122.33	0.00153654	190.349	0.00314991	163.125	0.00601709
122.977	0.00153891	191.957	0.00315909	163.75	0.00602898
122.977	0.00154129	191.957	0.00316823	165	0.00604081
123.948	0.00154366	193.029	0.00317731	165.625	0.00605254
124.272	0.00154602	193.566	0.00318634	166.25	0.00606415
124.272	0.00154839	195.71	0.00319532	166.875	0.00607561
125.243	0.00155075	195.71	0.00320424	168.125	0.00608688
125.89	0.0015531	197.855	0.00321312	168.75	0.00609794
126.861	0.00155546	198.391	0.00322194	169.375	0.00610877
126.861	0.0015578	200	0.00323071	170.625	0.00611932
128.155	0.00156015	200	0.00323943	171.25	0.00613347
128.155	0.00156249	202.145	0.00324809	171.875	0.00614378
128.479	0.00156483	202.681	0.00325671	172.5	0.00615373
128.803	0.00156716	203.753	0.00326527	173.75	0.00615977
130.097	0.00156949	203.753	0.00327378	174.375	0.00617319
130.421	0.00157182	205.362	0.00328224	175	0.00618655
131.715	0.00157415	205.898	0.00329065	175.625	0.00619592
132.039	0.00157647	207.507	0.003299	176.875	0.00620126
133.333	0.00157878	208.043	0.00330731	177.5	0.00621035
133.981	0.0015811	210.188	0.00331556	178.125	0.00622316
134.628	0.00158341	210.188	0.00332376	179.375	0.00623222
134.951	0.00158571	212.332	0.00333191	180	0.00624141
136.246	0.00158802	212.869	0.00334	180.625	0.00625071
136.57	0.00159032	215.013	0.00334804	181.25	0.00626361
137.864	0.00159261	215.55	0.00335604	182.5	0.0062762
138.188	0.0015949	217.694	0.00336398	183.125	0.00628491
139.159	0.00159719	218.231	0.00337186	183.75	0.00629363
139.482	0.00159948	220.375	0.0033797	184.375	0.00630584
140.453	0.00160176	220.912	0.00338748	185.625	0.00631764
140.777	0.00160404	223.056	0.00339521	186.25	0.00632547
142.071	0.00160631	223.592	0.00340289	186.875	0.00633319
142.395	0.00160858	225.737	0.00341052	187.5	0.00634078
143.689	0.00161085	225.737	0.0034181	188.75	0.00634822
143.689	0.00161311	227.346	0.00342562	189.375	0.00635546
144.013	0.00161537	227.882	0.00343309	190	0.00636638
144.66	0.00161763	230.027	0.00344052	191.25	0.00637354
144.984	0.00161988	230.027	0.00344788	191.875	0.00638042
145.631	0.00162213	230.563	0.0034552	192.5	0.0063909
145.631	0.00162438	232.172	0.00346246	193.125	0.00640143
146.602	0.00162662	232.708	0.00346968	194.375	0.00641199
147.249	0.00162886	234.853	0.00347684	195	0.00641865
148.22	0.0016311	235.389	0.00348395	195.625	0.00642492
148.22	0.00163333	237.534	0.003491	196.25	0.00643466
149.191	0.00163556	238.07	0.00349801	197.5	0.00644433
149.515	0.00163778	239.678	0.00350496	198.125	0.00645
151.133	0.00164	240.214	0.00351186	198.125	0.00645554
151.133	0.00164222	241.287	0.00351871	198.75	0.0064613
152.751	0.00164443	241.287	0.00352551	200	0.00647077
152.751	0.00164665	242.895	0.00353225	200.625	0.00647613
153.398	0.00164885	243.968	0.00353895	201.25	0.00648125
154.045	0.00165106	243.968	0.00354559	201.875	0.00648648
155.34	0.00165326	246.113	0.00355218	203.125	0.00649531
155.663	0.00165545	246.113	0.00355872	203.75	0.00650382
156.958	0.00165765	247.185	0.0035652	204.375	0.00650847
156.958	0.00165984	248.794	0.00357163	205	0.00651701
157.929	0.00166202	248.794	0.00357802	206.25	0.006522
157.929	0.0016642	250.402	0.00358435	206.875	0.00653047
159.223	0.00166638	250.402	0.00359062	207.5	0.00653497
159.871	0.00166856	251.475	0.00359685	208.75	0.00654326
160.841	0.00167073	252.547	0.00360302	209.375	0.00655534
160.841	0.0016729	254.155	0.00360915	210	0.00656337
161.812	0.00167506	254.155	0.00361522	210.625	0.00656734
161.812	0.00167722	255.764	0.00362123	211.875	0.00657503
163.43	0.00167938	256.3	0.0036272	212.5	0.00658287
163.43	0.00168153	257.909	0.00363312	213.125	0.00659048
165.049	0.00168369	258.445	0.00363647	213.75	0.00659783
165.049	0.00168583	260.054	0.00364096	215	0.00660527
166.667	0.00168798	260.59	0.00364405	215.625	0.00661279
166.667	0.00169012	262.735	0.00364449	216.25	0.00662035
167.961	0.00169225	263.271	0.00364729	216.875	0.00662793
167.961	0.00169438	265.416	0.0036512	218.125	0.00663552
168.608	0.00169651	265.952	0.003655	218.75	0.00664309
169.256	0.00169864	268.097	0.00365867	219.375	0.00665062
170.55	0.00170076	268.633	0.00366094	220.625	0.00665809
170.55	0.00170288	270.777	0.00366182	221.25	0.00666548
171.197	0.001705	270.777	0.00366382	221.875	0.00667276
171.521	0.00170711	271.314	0.00366693	222.5	0.00668344
172.816	0.00170922	271.85	0.00366991	223.75	0.00669009
172.816	0.00171132	273.995	0.00367276	224.375	0.00669657
173.786	0.00171342	275.067	0.00367421	225	0.00670286
174.11	0.00171552	276.676	0.00367677	225.625	0.00671248
175.405	0.00171761	276.676	0.00367919	226.875	0.00671797
175.405	0.0017197	277.748	0.00368149	227.5	0.00672713
176.052	0.00172179	278.284	0.00368365	228.125	0.00673639
176.052	0.00172387	278.82	0.00368694	229.375	0.00674538
177.346	0.00172595	279.357	0.00368885	230	0.00675018
177.67	0.00172803	280.429	0.00369063	230.625	0.00675857
178.641	0.0017301	280.965	0.00369227	231.25	0.006767
178.964	0.00173217	281.501	0.00369504	232.5	0.0067751
180.259	0.00173424	283.646	0.00369643	233.125	0.00677894
180.583	0.0017363	284.182	0.00369894	233.75	0.00678631
181.553	0.00173836	285.255	0.00370134	234.375	0.00679366
181.877	0.00174041	285.791	0.00370362	235.625	0.0068045
183.172	0.00174246	286.327	0.00370579	236.25	0.0068114
183.495	0.00174451	286.863	0.00370783	236.875	0.00681824
184.79	0.00174655	286.863	0.00370976	236.875	0.00682854
185.113	0.0017486	288.472	0.00371157	238.75	0.00683839
186.084	0.00175063	288.472	0.00371202	238.75	0.00684426
186.408	0.00175267	290.617	0.00371362	239.375	0.00685002
187.379	0.0017547	290.617	0.00371509	240	0.0068592
187.702	0.00175672	292.761	0.00371645	241.25	0.00686788
188.35	0.00175875	293.298	0.00371894	241.875	0.00687254
188.997	0.00176077	294.37	0.00372007	242.5	0.00687705
189.32	0.00176278	294.37	0.00372235	243.125	0.0068814
189.644	0.00176479	297.051	0.00372452	244.375	0.00688911
189.644	0.0017668	297.051	0.0037266	245	0.00689273
190.615	0.00176881	299.196	0.00372857	245.625	0.00689616
191.262	0.00177081	300.268	0.00372921	246.25	0.00689938
191.909	0.00177281	301.34	0.003731	247.5	0.0069059
192.88	0.0017748	301.877	0.0037327	248.125	0.00690829
192.88	0.00177679	303.485	0.00373429	248.75	0.00691044
193.851	0.00177878	304.021	0.00373704	250	0.00691232
194.175	0.00178077	306.166	0.00373845	250.625	0.00691745
195.469	0.00178275	306.166	0.00374102	251.25	0.00691841
195.793	0.00178472	308.311	0.00374351	251.875	0.00692296
196.764	0.0017867	308.847	0.00374592	253.125	0.00692368
197.087	0.00178867	310.456	0.00374824	253.75	0.0069276
198.058	0.00179063	310.992	0.00375049	254.375	0.0069273
198.382	0.0017926	312.064	0.00375265	255	0.00693056
200	0.00179456	313.137	0.00375473	256.25	0.00693384
200	0.00179651	313.673	0.00375673	256.875	0.00693323
201.294	0.00179846	314.209	0.00375864	257.5	0.00693614
201.294	0.00180041	314.209	0.00376047	258.75	0.00693905
201.942	0.00180236	315.818	0.00376222	259.375	0.00694193
202.589	0.0018043	315.818	0.00376388	260	0.00694443
203.56	0.00180624	318.499	0.00376545	260.625	0.00694262
203.56	0.00180817	319.035	0.00376694	261.875	0.0069443
204.531	0.0018101	321.18	0.0037696	262.5	0.00694592
204.854	0.00181203	321.716	0.00377094	263.125	0.00694358
205.825	0.00181395	323.861	0.00377219	263.75	0.0069408
206.149	0.00181587	324.397	0.00377335	265	0.00694146
207.443	0.00181779	326.005	0.00377569	265.625	0.00694202
207.767	0.0018197	326.542	0.00377797	266.25	0.00694247
209.061	0.00182161	327.078	0.00377892	266.875	0.00694281
209.385	0.00182352	328.15	0.00377853	268.125	0.00694303
210.68	0.00182542	328.686	0.00377932	268.75	0.00694313
211.003	0.00182732	329.223	0.00378002	269.375	0.00694309
212.621	0.00182922	329.759	0.00378065	270.625	0.0069429
213.269	0.00183111	330.831	0.00378248	271.25	0.00694257
214.239	0.001833	331.367	0.00378424	271.875	0.00694208
214.887	0.00183488	332.976	0.00378467	272.5	0.00694143
215.534	0.00183677	333.512	0.00378503	273.75	0.00694061
216.505	0.00183864	334.584	0.00378659	274.375	0.0069396
217.799	0.00184052	335.657	0.00378808	275	0.00693842
218.123	0.00184239	336.193	0.0037895	275.625	0.00693704
218.77	0.00184426	337.265	0.00378961	276.875	0.00693545
219.417	0.00184612	337.265	0.00378964	277.5	0.00693757
220.065	0.00184798	338.338	0.00379085	278.125	0.00693984
220.388	0.00184984	338.874	0.00379199	279.375	0.00693837
221.359	0.00185169	339.41	0.00379305	280	0.00693669
221.359	0.00185354	341.019	0.00379531	280.625	0.00693868
222.654	0.00185538	341.019	0.00379626	281.25	0.00694082
222.977	0.00185723	342.091	0.00379713	282.5	0.00693921
224.272	0.00185907	342.091	0.00379793	283.125	0.00693737
224.595	0.0018609	343.7	0.00379865	283.75	0.00693919
226.214	0.00186273	343.7	0.00379931	284.375	0.00694114
226.214	0.00186456	344.236	0.00379988	285.625	0.00694322
227.508	0.00186639	344.772	0.00380038	286.25	0.00694154
227.508	0.00186821	346.381	0.00380208	286.875	0.00693997
228.479	0.00187003	346.381	0.00380372	288.125	0.00694243
228.803	0.00187184	347.453	0.00380404	288.75	0.0069411
229.45	0.00187365	347.453	0.00380432	289.375	0.00693951
230.097	0.00187546	349.062	0.00380454	290	0.00694156
230.744	0.00187726	349.598	0.00380595	291.25	0.0069437
230.744	0.00187906	351.743	0.00380606	291.875	0.00694595
231.715	0.00188086	352.279	0.0038074	292.5	0.00694441
231.715	0.00188265	354.424	0.00380867	293.125	0.00694648
233.333	0.00188444	354.424	0.00380866	293.125	0.00694866
233.333	0.00188623	356.568	0.00380985	294.375	0.00695093
234.951	0.00188801	356.568	0.00381099	295	0.00695329
234.951	0.00188979	358.177	0.00381208	295.625	0.00695222
236.246	0.00189156	358.713	0.00381311	296.25	0.00695513
236.57	0.00189333	359.786	0.00381409	297.5	0.00695813
237.864	0.0018951	360.858	0.00381501	298.125	0.00696122
237.864	0.00189687	361.93	0.00381588	298.75	0.00696086
239.159	0.00189863	362.466	0.00381669	300	0.00696095
239.482	0.00190038	364.075	0.00381744	300.625	0.00696501
240.129	0.00190214	364.611	0.00381814	301.25	0.00696525
240.777	0.00190389	366.22	0.00381754	301.875	0.00696555
242.071	0.00190564	366.22	0.0038169	303.125	0.00696981
242.395	0.00190738	367.292	0.00381748	303.75	0.00697413
243.042	0.00190912	368.365	0.003818	304.375	0.0069746
244.013	0.00191086	369.973	0.00381846	305	0.00697513
245.307	0.00191259	369.973	0.00382013	306.25	0.00697607
245.631	0.00191432	372.118	0.00382049	306.875	0.00698095
246.926	0.00191604	372.654	0.0038208	307.5	0.00698196
246.926	0.00191776	374.799	0.00381981	308.75	0.006983
248.22	0.00191948	374.799	0.00382002	309.375	0.00698443
248.544	0.0019212	377.48	0.0038202	310	0.00698977
250.162	0.00192291	377.48	0.00382162	310.625	0.00699123
250.162	0.00192462	379.088	0.00382172	311.875	0.0069927
251.456	0.00192632	379.088	0.0038218	312.5	0.00699453
251.78	0.00192802	381.233	0.00382059	313.125	0.00700026
253.074	0.00192972	381.769	0.00382186	313.75	0.00700208
253.074	0.00193141	383.378	0.00382182	315	0.00700389
253.722	0.0019331	383.378	0.00382299	315.625	0.00700604
253.722	0.00193479	384.987	0.00382412	316.25	0.00700816
254.693	0.00193647	386.059	0.00382398	316.875	0.00700988
254.693	0.00193815	387.668	0.00382506	318.125	0.00701155
255.34	0.00193983	387.668	0.0038261	318.75	0.00701708
255.34	0.0019415	389.812	0.00382711	319.375	0.00701865
256.311	0.00194317	390.349	0.00382683	320.625	0.00701979
256.311	0.00194484	392.493	0.00382652	321.25	0.00702087
256.634	0.0019465	393.566	0.00382741	321.875	0.00702225
257.282	0.00194816	395.174	0.00382826	322.5	0.00702745
257.605	0.00194981	396.247	0.00382781	323.75	0.00702866
257.605	0.00195146	397.855	0.00382728	324.375	0.00702979
258.252	0.00195311	397.855	0.00382797	325	0.00703119
258.252	0.00195476	399.464	0.00382737	325.625	0.00703639
259.223	0.0019564	400	0.00382673	326.875	0.00703759
259.223	0.00195803	401.609	0.00382729	327.5	0.00703868
259.547	0.00195967	402.145	0.00382781	328.125	0.00704001
259.871	0.0019613	404.29	0.00382829	329.375	0.00704513
260.518	0.00196292	404.826	0.00382872	330	0.00704622
260.841	0.00196455	406.434	0.00382912	330.625	0.00704718
261.489	0.00196617	406.971	0.00382947	331.25	0.00704837
261.489	0.00196778	408.043	0.00382979	332.5	0.00705332
262.136	0.00196939	408.043	0.00383006	333.125	0.00705422
262.46	0.001971	409.651	0.00383029	333.75	0.00705496
262.783	0.00197261	409.651	0.00383047	334.375	0.00705591
263.43	0.00197421	412.332	0.00383061	335.625	0.0070606
263.754	0.00197581	412.332	0.00383071	336.25	0.00706512
264.078	0.0019774	415.013	0.00383204	336.875	0.00706594
264.401	0.00197899	415.013	0.00383208	338.125	0.00706695
265.049	0.00198058	417.158	0.00383334	338.75	0.00707168
265.372	0.00198217	417.694	0.00383332	339.375	0.00707233
265.696	0.00198375	418.767	0.00383452	340	0.00707278
266.99	0.00198532	420.375	0.00383443	341.25	0.00707341
266.99	0.0019869	421.448	0.00383557	341.875	0.00707774
268.285	0.00198847	423.056	0.00383542	342.5	0.00708186
268.285	0.00199003	423.056	0.00383525	343.125	0.00708225
268.932	0.0019916	424.665	0.00383633	344.375	0.00708279
268.932	0.00199315	425.201	0.00383613	345	0.00708701
269.903	0.00199471	426.81	0.00383714	345	0.00709102
269.903	0.00199626	427.346	0.00383687	345.625	0.00709127
270.227	0.00199781	428.954	0.00383655	346.25	0.00709167
270.55	0.00199936	429.491	0.00383619	347.5	0.00709573
271.197	0.0020009	431.635	0.00383579	348.125	0.00709956
271.521	0.00200244	431.635	0.0038366	348.75	0.00709963
272.816	0.00200397	432.708	0.00383739	350	0.00709982
273.139	0.0020055	432.708	0.0038369	350.625	0.00710366
274.757	0.00200703	433.244	0.00383763	351.25	0.00710726
274.757	0.00200855	434.316	0.00383833	351.875	0.00710708
276.375	0.00201007	434.853	0.00383902	353.125	0.00710701
276.375	0.00201159	435.389	0.00383841	353.75	0.00711058
277.67	0.0020131	436.461	0.00383903	354.375	0.00711035
277.994	0.00201461	436.997	0.00383962	355	0.00711022
278.964	0.00201612	437.534	0.00383893	356.25	0.00711019
279.288	0.00201762	438.07	0.00383945	356.875	0.00711376
280.583	0.00201912	439.678	0.00383996	357.5	0.00711353
280.906	0.00202061	440.214	0.00383917	358.75	0.00711337
282.524	0.00202211	442.359	0.00383961	359.375	0.00711327
282.524	0.0020236	442.359	0.00383875	360	0.00711678
283.819	0.00202508	443.968	0.00383912	360.625	0.00711997
284.142	0.00202656	444.504	0.00383946	361.875	0.00711933
285.437	0.00202804	445.576	0.00383978	362.5	0.00711875
285.761	0.00202951	446.649	0.00384007	363.125	0.00712174
287.055	0.00203098	447.721	0.00384035	363.75	0.00712441
287.379	0.00203245	448.257	0.0038406	365	0.00712323
288.673	0.00203392	448.257	0.00384082	365.625	0.00712599
288.673	0.00203538	449.866	0.00384102	366.25	0.00712879
289.644	0.00203683	449.866	0.0038412	367.5	0.00712773
290.291	0.00203828	452.011	0.00384136	368.125	0.0071267
291.262	0.00203973	452.011	0.00384149	368.75	0.0071257
291.586	0.00204118	453.083	0.00384033	369.375	0.00712472
292.88	0.00204262	454.692	0.00384039	370.625	0.00712374
292.88	0.00204406	455.764	0.00384043	371.25	0.00712277
294.175	0.0020455	456.836	0.00384044	371.875	0.0071218
294.175	0.00204693	458.445	0.00384043	372.5	0.00712082
294.822	0.00204836	459.517	0.00384039	373.75	0.00712335
295.469	0.00204978	460.59	0.00384033	374.375	0.00712196
296.44	0.0020512	461.662	0.00384024	375	0.00712445
296.44	0.00205262	463.271	0.00384013	375.625	0.00712338
297.735	0.00205403	464.343	0.00384	376.875	0.00712227
298.382	0.00205544	465.952	0.00383984	377.5	0.00712113
300	0.00205685	465.952	0.00383965	378.125	0.00712384
300	0.00205826	467.56	0.00383944	379.375	0.00712687
300.971	0.00205966	468.097	0.00383921	380	0.00712632
300.971	0.00206105	470.241	0.00383895	380.625	0.00712571
302.265	0.00206244	470.777	0.00383866	381.25	0.00712894
302.265	0.00206383	472.386	0.00383835	382.5	0.00712858
303.236	0.00206522	472.922	0.00383801	383.125	0.00712815
303.56	0.0020666	474.531	0.00383765	383.75	0.00712765
304.854	0.00206798	475.067	0.00383726	384.375	0.00713096
305.178	0.00206936	476.139	0.00383685	385.625	0.00713455
306.796	0.00207073	477.212	0.00383641	385.625	0.00713453
306.796	0.00207209	478.284	0.00383594	386.25	0.00713441
308.091	0.00207346	478.284	0.00383671	386.875	0.0071381
308.414	0.00207482	480.429	0.00383622	388.125	0.00714206
309.709	0.00207618	480.965	0.0038357	388.75	0.00714239
310.032	0.00207753	482.574	0.00383516	389.375	0.00714261
311.65	0.00207888	483.11	0.00383458	390	0.00714662
311.65	0.00208023	485.255	0.00383398	391.25	0.00715088
312.621	0.00208157	485.791	0.00383336	391.875	0.0071515
312.945	0.00208291	487.399	0.00383271	392.5	0.007152
313.916	0.00208425	487.936	0.00383329	393.125	0.00715627
314.239	0.00208558	489.544	0.00383386	394.375	0.00716078
315.21	0.00208691	490.08	0.00383312	395	0.00716163
315.534	0.00208824	491.153	0.00383236	395.625	0.00716235
316.181	0.00208956	492.225	0.00383158	396.25	0.00716682
316.828	0.00209088	493.298	0.00383203	397.5	0.00716762
317.799	0.00209219	494.37	0.00383248	398.125	0.00716827
318.447	0.0020935	495.442	0.00383166	398.75	0.00716877
319.094	0.00209481	495.979	0.00383208	400	0.007173
319.741	0.00209611	497.587	0.0038325	400.625	0.00717743
320.065	0.00209742	498.123	0.00383165	401.25	0.00717817
320.388	0.00209871	500.268	0.00383078	401.875	0.00717874
320.712	0.00210001	500.268	0.00383114	403.125	0.00718303
321.359	0.0021013	502.413	0.00383023	403.75	0.00718751
321.683	0.00210258	502.413	0.0038293	404.375	0.00718828
322.006	0.00210387	504.558	0.0038296	405	0.00718886
323.301	0.00210515	505.094	0.00382864	406.25	0.00719315
323.301	0.00210642	507.775	0.00382891	406.875	0.00719761
324.595	0.00210769	507.775	0.00382792	407.5	0.00720188
324.595	0.00210896	509.92	0.00382816	408.75	0.00720206
326.214	0.00211023	510.456	0.00382713	409.375	0.00720594
326.214	0.00211149	512.601	0.00382735	410	0.00720998
327.508	0.00211275	512.601	0.00382756	410.625	0.00721029
327.832	0.002114	513.137	0.00382901	411.875	0.0072104
328.479	0.00211525	513.673	0.00382919	412.5	0.00721419
329.126	0.0021165	515.282	0.00382936	413.125	0.00721813
330.421	0.00211775	515.818	0.00382954	413.75	0.00722186
330.421	0.00211899	517.962	0.00382971	415	0.00722148
331.068	0.00212022	518.499	0.00382988	415.625	0.00722477
331.392	0.00212146	520.107	0.00382878	416.25	0.0072282
332.686	0.00212269	520.107	0.00382891	417.5	0.00723142
333.01	0.00212391	522.788	0.00382905	418.125	0.00723051
334.304	0.00212514	522.788	0.00382791	418.75	0.00723328
334.951	0.00212636	525.469	0.00382675	419.375	0.00723618
336.57	0.00212757	526.005	0.00382683	420.625	0.00723532
336.893	0.00212878	527.614	0.0038269	421.25	0.00723422
338.511	0.00212999	528.15	0.00382697	421.875	0.00723678
338.511	0.0021312	530.295	0.00382704	422.5	0.00723946
339.482	0.0021324	530.295	0.0038271	423.75	0.0072419
339.806	0.0021336	532.44	0.00382716	424.375	0.0072402
340.453	0.00213479	532.44	0.00382722	425	0.00724214
341.1	0.00213598	535.121	0.00382727	425.625	0.0072442
341.748	0.00213717	535.657	0.00382732	426.875	0.00724248
342.071	0.00213835	537.265	0.00382737	427.5	0.0072405
343.042	0.00213953	537.265	0.00382741	428.125	0.00724215
343.366	0.00214071	538.338	0.00382745	429.375	0.00724391
344.66	0.00214188	538.874	0.00382749	430	0.00724186
344.984	0.00214305	539.946	0.00382753	430.625	0.00723955
346.278	0.00214422	540.483	0.00382756	431.25	0.00724085
346.602	0.00214538	541.019	0.00382759	432.5	0.00724224
347.896	0.00214654	541.019	0.00382762	433.125	0.00723982
348.22	0.0021477	541.555	0.00382764	433.75	0.00724101
349.191	0.00214885	542.627	0.00382766	434.375	0.00724228
349.191	0.00215	543.164	0.00382768	435.625	0.00724363
350.809	0.00215114	545.308	0.00382769	436.25	0.00724116
350.809	0.00215228	545.845	0.0038277	436.875	0.0072423
352.104	0.00215342	548.525	0.00382771	438.125	0.00724351
352.104	0.00215456	548.525	0.00382771	438.75	0.00724479
352.427	0.00215569	550.67	0.00382771	439.375	0.00724224
352.751	0.00215682	550.67	0.00382771	440	0.0072394
353.398	0.00215794	551.743	0.00382771	440	0.00724014
353.722	0.00215906	552.815	0.0038277	441.25	0.00724094
354.045	0.00216018	554.96	0.00382769	441.875	0.00724143
354.693	0.00216129	555.496	0.00382767	442.5	0.00723771
355.016	0.0021624	556.568	0.00382766	443.125	0.00723758
355.34	0.0021635	557.641	0.00382764	444.375	0.00723749
355.663	0.00216461	558.177	0.00382761	445	0.00723356
356.311	0.00216571	559.249	0.00382759	445.625	0.0072332
356.634	0.0021668	560.322	0.0038288	446.875	0.00723289
357.282	0.00216789	562.466	0.00382747	447.5	0.00723262
357.282	0.00216898	563.003	0.00382739	448.125	0.00723593
358.9	0.00217007	564.075	0.0038273	448.75	0.00723539
359.547	0.00217115	565.147	0.00382721	450	0.00723489
361.165	0.00217223	566.22	0.00382711	450.625	0.00723445
361.165	0.0021733	566.756	0.00382826	451.25	0.00723406
362.783	0.00217437	568.901	0.00382813	451.875	0.00722983
362.783	0.00217544	569.437	0.003828	453.125	0.00722916
364.401	0.0021765	571.582	0.00382787	453.75	0.00722854
364.401	0.00217756	571.582	0.00382773	454.375	0.00722797
365.696	0.00217862	573.727	0.0038276	455	0.00722744
365.696	0.00217967	574.263	0.00382745	456.25	0.00722695
366.99	0.00218072	575.335	0.00382731	456.875	0.0072265
367.314	0.00218177	575.335	0.00382716	457.5	0.0072261
368.608	0.00218281	576.408	0.00382825	458.75	0.00722575
368.932	0.00218385	576.944	0.00382808	459.375	0.00722543
369.579	0.00218488	578.016	0.0038279	460	0.00722516
370.227	0.00218591	578.552	0.00382771	460.625	0.00722494
370.874	0.00218694	579.088	0.0038275	461.875	0.00722476
370.874	0.00218797	580.161	0.00382726	462.5	0.00722462
372.168	0.00218899	581.769	0.00382826	463.125	0.00722452
372.168	0.00219	581.769	0.00382799	463.75	0.00722447
373.463	0.00219102	582.842	0.00382771	465	0.00722447
373.463	0.00219203	583.378	0.00382744	465.625	0.0072245
374.11	0.00219304	584.45	0.00382716	466.25	0.00722458
374.757	0.00219404	585.523	0.00382688	467.5	0.00722471
376.375	0.00219504	586.595	0.00382659	468.125	0.00722487
376.375	0.00219604	586.595	0.00382631	468.75	0.00722508
377.994	0.00219703	588.204	0.00382602	469.375	0.00722534
378.641	0.00219802	588.204	0.00382572	470.625	0.00722564
379.612	0.002199	590.349	0.00382543	471.25	0.00722598
379.935	0.00219999	590.885	0.00382513	471.875	0.00722637
381.23	0.00220096	593.029	0.00382607	472.5	0.0072268
381.553	0.00220194	593.029	0.00382698	473.75	0.00722727
382.848	0.00220291	595.71	0.00382662	474.375	0.00722779
383.172	0.00220388	595.71	0.00382627	475	0.00722835
384.79	0.00220484	596.783	0.0038259	475.625	0.00722895
385.437	0.0022058	597.855	0.00382678	476.875	0.0072296
386.084	0.00220676	599.464	0.00382512	477.5	0.00723029
386.731	0.00220771	600.536	0.0038247	478.125	0.00722749
387.702	0.00220866	602.145	0.00382428	479.375	0.00722863
388.35	0.00220961	602.145	0.00382386	480	0.00722981
389.32	0.00221055	603.753	0.00382343	480.625	0.00723102
389.968	0.00221149	603.753	0.003823	481.25	0.00722874
391.586	0.00221243	604.29	0.00382256	482.5	0.00723038
391.586	0.00221336	605.362	0.00382213	483.125	0.00723206
393.204	0.00221429	606.434	0.00382169	483.75	0.00723376
393.204	0.00221522	606.971	0.00382125	483.75	0.00723196
394.498	0.00221614	608.579	0.00382081	484.375	0.00723409
394.498	0.00221706	609.115	0.00382036	485.625	0.00723623
395.146	0.00221797	610.724	0.00381991	486.25	0.0072345
395.793	0.00221888	611.26	0.00382071	486.875	0.00723278
397.411	0.00221979	611.26	0.00382147	488.125	0.00723497
397.411	0.0022207	612.332	0.00382096	488.75	0.00723716
399.029	0.0022216	613.405	0.00382045	489.375	0.00723936
399.029	0.00222249	613.405	0.00382119	490	0.00723804
400	0.00222339	614.477	0.00382189	491.25	0.00724062
400	0.00222428	614.477	0.00382132	491.875	0.0072432
401.294	0.00222516	616.086	0.003822	492.5	0.00724188
401.942	0.00222605	616.086	0.0038214	493.125	0.00724055
402.913	0.00222693	617.158	0.00382081	494.375	0.0072431
403.56	0.0022278	617.158	0.00382021	495	0.00724564
405.178	0.00222867	618.767	0.00381961	495.625	0.00724427
405.178	0.00222954	618.767	0.00381901	496.875	0.00724641
406.472	0.00223041	619.839	0.0038184	497.5	0.00724852
406.796	0.00223127	619.839	0.00381903	498.125	0.00725062
408.414	0.00223213	620.912	0.0038184	498.75	0.00725269
408.738	0.00223298	621.448	0.00381901	500	0.00725121
410.356	0.00223383	621.984	0.00381834	500.625	0.00725006
410.68	0.00223468	623.056	0.00381892	501.25	0.00725278
411.974	0.00223553	623.592	0.00381823	501.875	0.00725156
412.621	0.00223637	624.129	0.00381878	503.125	0.0072503
413.269	0.0022372	624.665	0.00381806	503.75	0.00725289
413.592	0.00223804	626.273	0.00381733	504.375	0.00725543
414.887	0.00223887	626.81	0.00381785	505	0.00725792
415.21	0.00223969	628.954	0.0038171	506.25	0.00725682
416.505	0.00224052	628.954	0.00381759	506.875	0.00725603
416.505	0.00224133	631.099	0.00381681	507.5	0.00725908
417.799	0.00224215	631.635	0.00381727	508.75	0.00726206
418.123	0.00224296	633.244	0.00381647	509.375	0.00726145
419.417	0.00224377	633.78	0.00381566	510	0.00726113
419.741	0.00224458	634.853	0.00381485	510.625	0.00726463
420.712	0.00224538	635.925	0.00381404	511.875	0.00726804
421.036	0.00224618	636.997	0.00381447	512.5	0.00726785
422.33	0.00224697	637.534	0.00381487	513.125	0.00726794
422.654	0.00224776	639.142	0.00381401	513.75	0.00727183
423.948	0.00224855	639.678	0.00381314	515	0.00727563
424.272	0.00224933	641.287	0.00381352	515.625	0.0072758
425.89	0.00225011	641.823	0.00381262	516.25	0.00727623
426.537	0.00225089	643.968	0.00381173	517.5	0.00728046
428.155	0.00225166	643.968	0.00381083	518.125	0.00728458
428.479	0.00225243	645.04	0.00381118	518.75	0.00728506
430.097	0.0022532	645.04	0.00381152	519.375	0.00728578
430.421	0.00225396	646.649	0.00381063	520.625	0.00729029
431.715	0.00225472	647.185	0.00380973	521.25	0.00729077
431.715	0.00225548	648.794	0.00381007	521.875	0.00729112
432.686	0.00225623	649.33	0.00381038	522.5	0.00729169
433.01	0.00225698	651.475	0.00380943	523.75	0.00729603
434.304	0.00225772	652.011	0.00380848	524.375	0.00730021
434.304	0.00225846	653.619	0.00380753	525	0.00730072
434.951	0.0022592	654.155	0.00380657	526.25	0.00730145
435.599	0.00225993	656.3	0.00380562	526.875	0.00730591
436.893	0.00226066	656.836	0.0038059	527.5	0.00730632
437.217	0.00226139	658.981	0.00380492	528.125	0.00730655
438.835	0.00226212	659.517	0.00380394	529.375	0.00730698
439.159	0.00226284	661.126	0.0038042	530	0.00731113
440.453	0.00226355	661.662	0.00380319	530.625	0.00731156
440.777	0.00226427	662.198	0.00380343	531.25	0.00731217
441.748	0.00226497	662.735	0.00380239	532.5	0.00731295
442.071	0.00226568	662.735	0.0038026	533.125	0.00731743
443.042	0.00226638	663.807	0.00380279	533.75	0.00732171
443.366	0.00226708	664.343	0.00380421	534.375	0.00732224
444.66	0.00226778	664.879	0.00380312	535.625	0.00732294
444.984	0.00226847	665.952	0.00380204	535.625	0.00732732
445.631	0.00226916	666.488	0.0038022	536.25	0.00733147
445.631	0.00226984	667.56	0.00380109	536.875	0.00733188
447.573	0.00227052	667.56	0.00380122	538.125	0.00733243
447.573	0.0022712	669.169	0.0038026	538.75	0.00733665
448.544	0.00227188	669.169	0.00380397	539.375	0.00734063
448.544	0.00227255	670.241	0.00380535	540	0.00734085
450.162	0.00227321	670.241	0.00380546	541.25	0.00734119
450.162	0.00227388	671.85	0.0038043	541.875	0.00734519
451.133	0.00227454	671.85	0.00380314	542.5	0.00734894
451.456	0.00227519	672.386	0.00380323	543.125	0.00734891
453.074	0.00227585	673.458	0.00380456	544.375	0.00734899
453.722	0.00227649	673.995	0.00380338	545	0.00735272
454.693	0.00227714	674.531	0.00380347	545.625	0.00735617
455.34	0.00227778	676.139	0.00380232	546.875	0.00735584
456.311	0.00227842	676.139	0.00380117	547.5	0.0073556
456.311	0.00227906	677.748	0.00380003	548.125	0.00735899
457.605	0.00227969	677.748	0.00379888	548.75	0.0073621
458.252	0.00228032	679.357	0.00379774	550	0.0073614
459.871	0.00228094	679.893	0.00379783	550.625	0.00736078
459.871	0.00228156	681.501	0.00379791	551.25	0.00736377
460.841	0.00228218	682.038	0.00379796	551.875	0.00736648
461.489	0.00228279	683.646	0.00379675	553.125	0.00736535
463.107	0.0022834	684.182	0.00379553	553.75	0.0073643
463.107	0.00228401	686.327	0.00379432	554.375	0.00736684
464.401	0.00228461	686.863	0.00379311	555	0.00736555
464.725	0.00228521	687.399	0.00379315	556.25	0.0073643
466.343	0.00228581	687.936	0.00379442	556.875	0.00736701
466.343	0.0022864	689.008	0.00379444	557.5	0.00736976
467.638	0.00228699	689.008	0.00379443	558.75	0.00737219
467.638	0.00228758	690.08	0.00379315	559.375	0.00737077
468.285	0.00228816	691.689	0.00379312	560	0.00737329
468.932	0.00228874	692.225	0.00379307	560.625	0.00737585
469.579	0.00228931	693.834	0.00379175	561.875	0.00737808
469.903	0.00228988	694.37	0.00379043	562.5	0.00737646
470.874	0.00229045	695.442	0.00379163	563.125	0.00737876
471.197	0.00229102	696.515	0.00379156	563.75	0.0073811
472.492	0.00229158	698.66	0.00379146	565	0.0073831
472.816	0.00229213	699.196	0.00379011	565.625	0.00738124
473.786	0.00229269	700.268	0.00379126	566.25	0.0073833
474.434	0.00229324	701.34	0.00379115	567.5	0.00738538
475.728	0.00229378	702.949	0.00379102	568.125	0.00738713
476.052	0.00229433	702.949	0.00379087	568.75	0.007385
477.023	0.00229487	705.63	0.00379069	569.375	0.00739032
477.023	0.0022954	705.63	0.00378926	570.625	0.00739176
478.317	0.00229593	707.775	0.00378906	571.25	0.00739287
478.317	0.00229646	709.383	0.00378885	571.875	0.00739009
479.612	0.00229699	710.456	0.00378861	572.5	0.00739124
479.612	0.00229751	711.528	0.00378835	573.75	0.00739241
480.583	0.00229803	712.601	0.0037881	574.375	0.00739322
480.583	0.00229854	713.137	0.00378785	575	0.00739016
481.877	0.00229906	714.745	0.00378634	576.25	0.00739063
482.201	0.00229956	714.745	0.00378607	576.875	0.00739075
483.495	0.00230007	717.426	0.00378578	577.5	0.00739052
483.495	0.00230057	717.426	0.00378423	578.125	0.00738992
485.113	0.00230106	719.035	0.00378392	579.375	0.00739287
485.761	0.00230156	719.571	0.0037836	580	0.00739584
486.731	0.00230205	721.716	0.00378325	580.625	0.00739493
487.379	0.00230253	722.252	0.00378288	581.25	0.00739369
488.026	0.00230302	724.397	0.00378249	582.5	0.00739599
488.673	0.0023035	724.397	0.00378209	583.125	0.00739444
489.32	0.00230397	726.542	0.00378166	583.75	0.00739254
489.644	0.00230444	727.078	0.00378121	584.375	0.00739031
490.615	0.00230491	729.223	0.00378074	585.625	0.00739165
490.615	0.00230538	729.759	0.00378025	586.25	0.00739303
491.262	0.00230584	730.831	0.00377974	586.875	0.00739055
491.909	0.0023063	731.903	0.00377921	588.125	0.00738776
493.528	0.00230675	732.976	0.00377866	588.75	0.00738854
493.528	0.0023072	732.976	0.00377809	589.375	0.00738938
495.146	0.00230765	735.657	0.00377751	590	0.00738638
495.793	0.0023081	736.729	0.0037769	590	0.00738307
497.087	0.00230854	737.802	0.00377627	591.25	0.00738336
497.411	0.00230897	738.338	0.00377689	591.875	0.00738372
498.706	0.00230941	739.946	0.00377501	592.5	0.00738378
499.353	0.00230984	739.946	0.00377564	593.125	0.00737967
500.971	0.00231026	742.091	0.00377377	594.375	0.00737916
501.294	0.00231068	742.627	0.00377442	595	0.00737875
502.913	0.0023111	745.308	0.00377507	595.625	0.00737454
502.913	0.00231152	745.308	0.00377322	596.875	0.00737006
504.207	0.00231193	747.989	0.00377262	597.5	0.00736921
504.207	0.00231234	748.525	0.003772	598.125	0.00736846
504.854	0.00231274	750.67	0.00377012	598.75	0.00736393
505.502	0.00231315	750.67	0.00376948	600	0.00735914
505.825	0.00231354	753.351	0.00376883	600.625	0.007358
506.472	0.00231394	753.351	0.00376817	601.25	0.00735697
507.767	0.00231433	756.032	0.00376748	601.875	0.00735218
508.091	0.00231472	756.032	0.00376678	603.125	0.00734714
510.032	0.0023151	759.249	0.00376605	603.75	0.00734577
510.032	0.00231432	759.249	0.00376532	604.375	0.00734453
511.003	0.00231267	760.858	0.00376456	605.625	0.00733953
511.003	0.00231187	760.858	0.00376378	606.25	0.0073343
512.298	0.00231105	763.003	0.00376299	606.875	0.00733275
512.298	0.00231022	763.003	0.00376345	607.5	0.00733135
513.592	0.00230937	765.147	0.00376265	608.75	0.00732621
513.592	0.00230765	765.147	0.00376183	609.375	0.00732475
514.563	0.00230764	766.756	0.003761	610	0.00732346
514.887	0.00230676	767.292	0.00376015	610.625	0.00732234
515.534	0.00230673	769.437	0.00375804	611.875	0.0073175
516.181	0.00230669	769.973	0.00375844	612.5	0.00731246
516.505	0.00230664	772.654	0.00375759	613.125	0.00731114
517.152	0.00230659	773.19	0.00375673	613.75	0.00731001
517.152	0.00230652	774.799	0.00375584	615	0.0073087
518.447	0.00230558	775.335	0.00375494	615.625	0.00730332
518.447	0.00230548	777.48	0.00375403	616.25	0.00730167
519.741	0.00230538	777.48	0.00375185	617.5	0.00730024
519.741	0.00230527	778.552	0.00375093	618.125	0.00729865
520.712	0.00230515	779.625	0.00374999	618.75	0.00729301
521.036	0.00230416	780.697	0.00374904	619.375	0.00729113
522.33	0.00230315	781.233	0.00374807	620.625	0.00728948
522.654	0.00230299	782.842	0.00374708	621.25	0.00728416
523.301	0.00230282	782.842	0.00374484	621.875	0.00727871
523.301	0.00230264	784.987	0.00374385	622.5	0.00727703
525.243	0.00230245	784.987	0.00374284	623.75	0.0072756
525.566	0.00230225	787.131	0.00374182	624.375	0.00727405
527.184	0.00230205	787.131	0.00373954	625	0.00726849
527.508	0.00230183	788.204	0.00373851	626.25	0.00726672
528.479	0.00230161	788.204	0.00373623	626.875	0.00726522
528.803	0.00230137	790.885	0.0037352	627.5	0.00726362
530.097	0.00230113	790.885	0.00373291	628.125	0.00725803
530.421	0.00230087	792.493	0.00373187	629.375	0.00725626
532.039	0.00230061	793.029	0.00373082	630	0.00725478
532.039	0.00229947	795.71	0.00373102	630.625	0.00725322
533.333	0.00229832	795.71	0.00372996	631.25	0.0072477
533.333	0.00229716	797.319	0.00372889	632.5	0.00724601
533.981	0.00229685	797.855	0.00372781	633.125	0.00724816
534.628	0.00229654	800	0.00372671	633.125	0.00724637
536.246	0.00229621	800.536	0.0037256	633.75	0.00724454
536.246	0.00229587	801.072	0.00372447	634.375	0.00724305
536.893	0.00229553	802.145	0.00372333	635.625	0.00724191
537.54	0.00229431	802.681	0.00372217	636.25	0.00724075
538.188	0.00229394	803.753	0.003721	636.875	0.00723569
538.511	0.00229356	803.753	0.00372109	638.125	0.00723452
539.806	0.00229317	805.898	0.00371992	638.75	0.00723371
540.453	0.00229277	805.898	0.00371873	639.375	0.00723292
541.424	0.00229236	807.507	0.00371754	640	0.00722823
541.424	0.00229194	808.043	0.00371508	641.25	0.00722747
542.395	0.00229151	810.188	0.00371389	641.875	0.00722709
542.718	0.00229107	810.188	0.00371267	642.5	0.00722674
544.337	0.00229062	811.26	0.00371145	643.125	0.00722253
544.337	0.00229016	812.332	0.00371021	644.375	0.00722225
545.955	0.0022897	813.941	0.00370896	645	0.00722592
546.602	0.00228922	815.013	0.0037077	645.625	0.00722575
547.249	0.00228873	816.622	0.00370642	646.875	0.00722174
547.573	0.00228824	816.622	0.00370389	647.5	0.00722169
548.544	0.00228773	818.767	0.00370262	648.125	0.00721819
549.191	0.00228721	819.839	0.00370133	648.75	0.00721829
550.162	0.00228669	820.912	0.00370003	650	0.00721458
550.162	0.00228615	821.448	0.00369872	650.625	0.00721484
551.133	0.00228561	823.592	0.00369739	651.25	0.00721556
551.456	0.00228505	824.129	0.00369606	651.875	0.00721637
552.104	0.00228535	825.737	0.00369471	653.125	0.00721692
552.751	0.00228479	825.737	0.00369211	653.75	0.00721757
553.722	0.00228421	828.418	0.00369076	654.375	0.00721835
554.369	0.00228362	828.954	0.0036894	655.625	0.00721887
555.016	0.00228302	831.635	0.00368803	656.25	0.00721563
555.663	0.00228241	831.635	0.00368665	656.875	0.00721252
557.282	0.0022818	833.78	0.00368526	657.5	0.00720955
557.605	0.00228117	834.853	0.00368386	658.75	0.00721023
558.9	0.00228053	836.461	0.00368371	659.375	0.00720715
559.223	0.00228075	836.461	0.00368231	660	0.00720422
560.518	0.00228096	839.142	0.0036809	660.625	0.00720142
560.841	0.00228031	840.214	0.00368074	661.875	0.00720229
562.46	0.00227878	841.823	0.00367934	662.5	0.0071994
562.783	0.00227812	842.895	0.00367792	663.125	0.00719666
564.078	0.00227744	845.576	0.00367649	663.75	0.00719407
564.401	0.00227675	845.576	0.00367632	665	0.00719516
565.696	0.00227605	846.649	0.00367489	665.625	0.0071925
566.343	0.00227534	847.721	0.00367346	666.25	0.00718999
566.99	0.00227463	848.794	0.00367202	667.5	0.00718763
567.314	0.00227391	849.33	0.00367183	668.125	0.00718896
568.932	0.00227318	851.475	0.00367039	668.75	0.00718655
569.579	0.00227245	851.475	0.00366894	669.375	0.0071843
571.197	0.0022717	853.083	0.00366749	670.625	0.00718221
571.521	0.00227094	853.619	0.00366602	671.25	0.00718381
573.139	0.00227104	854.155	0.00366455	671.875	0.00717778
573.463	0.00227027	855.764	0.00366306	672.5	0.00717545
574.434	0.00226949	857.909	0.00366157	673.75	0.00717327
574.757	0.00226957	858.445	0.00366007	674.375	0.00717478
575.728	0.00226964	861.126	0.00365856	675	0.0071761
575.728	0.00226971	861.662	0.00365704	676.25	0.00717369
577.346	0.00226977	864.343	0.00365551	676.875	0.00717145
577.346	0.00226896	865.416	0.00365398	677.5	0.00717292
578.964	0.00226814	866.488	0.00365243	678.125	0.00717421
579.612	0.00226732	867.024	0.00365088	679.375	0.00717179
580.583	0.00226734	868.633	0.00364932	680	0.00717308
580.583	0.00226737	869.169	0.00364901	680.625	0.00717421
581.553	0.00226652	870.777	0.00364746	681.25	0.00717164
581.877	0.00226653	871.314	0.0036459	682.5	0.00716927
583.172	0.00226567	871.85	0.0036456	683.125	0.00716711
583.172	0.0022648	873.458	0.00364405	683.75	0.00716868
584.142	0.00226479	874.531	0.0036425	685	0.00716657
584.142	0.00226391	874.531	0.0036422	685.625	0.00716466
585.437	0.00226301	876.139	0.00364065	686.25	0.00716297
586.084	0.00226297	876.676	0.0036391	686.875	0.00716502
587.055	0.00226293	877.748	0.00363754	688.125	0.00716339
587.055	0.00226288	878.284	0.00363597	688.125	0.00716198
588.026	0.00226197	880.965	0.0036344	688.75	0.00716078
588.35	0.00226191	880.965	0.00363282	689.375	0.00716334
589.644	0.00226184	883.11	0.00363123	690	0.00716575
589.968	0.00226177	883.11	0.00362964	691.25	0.0071645
590.939	0.0022617	885.791	0.00362804	691.875	0.00716348
591.262	0.00226162	885.791	0.00362644	692.5	0.00716623
592.88	0.00226068	886.863	0.00362609	693.125	0.00716141
593.204	0.00225973	887.936	0.00362577	694.375	0.00716036
594.498	0.00225877	889.008	0.0036242	695	0.00715955
594.822	0.00225867	889.544	0.00362262	695.625	0.0071625
596.764	0.0022577	891.153	0.00362103	696.875	0.00716142
597.087	0.00225759	891.153	0.00361945	697.5	0.00716022
598.382	0.00225747	893.834	0.00361785	698.125	0.00715925
598.706	0.00225648	894.37	0.00361625	698.75	0.00716206
599.353	0.00225634	897.051	0.00361591	700	0.00716475
600	0.0022562	898.123	0.00361433	700.625	0.00716379
601.618	0.00225606	899.732	0.00361401	701.25	0.00716662
601.942	0.00225591	900.804	0.00361244	701.875	0.00716934
603.236	0.00225576	901.877	0.00361087	703.125	0.00716807
603.56	0.00225474	901.877	0.00361056	703.75	0.0071667
604.531	0.00225458	903.485	0.00361151	704.375	0.00716559
604.854	0.00225354	904.021	0.00360995	705.625	0.00716829
606.149	0.00225336	906.166	0.00360839	706.25	0.00716347
606.149	0.00225318	906.166	0.00360682	706.875	0.00716244
607.767	0.00225212	908.311	0.00360649	707.5	0.00716169
607.767	0.00225192	908.847	0.00360616	708.75	0.00716474
609.061	0.00225172	909.92	0.00360458	709.375	0.00716379
609.385	0.00225065	910.992	0.003603	710	0.00716276
611.003	0.00224956	912.064	0.00360141	710.625	0.007162
611.003	0.00224934	913.137	0.00360109	711.875	0.00716115
612.298	0.0022491	913.673	0.00359953	712.5	0.00715985
612.621	0.00224887	914.745	0.00359796	713.125	0.00715845
613.592	0.00224863	917.426	0.00359639	713.75	0.00715733
613.916	0.00224838	917.426	0.00359482	715	0.00716002
615.534	0.00224813	919.571	0.00359325	715.625	0.00715872
615.858	0.00224788	920.643	0.00359167	716.25	0.00715734
616.828	0.00224762	922.252	0.00359136	717.5	0.00715624
616.828	0.00224736	922.252	0.00358981	718.125	0.00715896
617.476	0.00224709	924.933	0.00358825	718.75	0.00715418
618.447	0.00224596	926.542	0.00358669	719.375	0.0071532
619.094	0.00224568	928.15	0.00358513	720.625	0.00715252
619.094	0.00224539	928.686	0.00358357	721.25	0.00715564
620.065	0.0022451	931.367	0.00358201	721.875	0.0071548
620.388	0.00224481	931.903	0.00358045	722.5	0.00715387
621.359	0.00224451	934.048	0.00357888	723.75	0.00715677
621.359	0.00224421	934.048	0.00357732	724.375	0.0071557
622.654	0.0022439	935.121	0.00357575	725	0.00715419
622.977	0.00224359	935.121	0.00357418	726.25	0.00715261
624.272	0.00224327	936.729	0.00357386	726.875	0.00715134
624.595	0.00224295	937.265	0.00357226	727.5	0.00715389
625.89	0.00224263	938.874	0.00357067	728.125	0.00715248
626.214	0.0022423	939.41	0.00356907	729.375	0.00715101
627.184	0.00224196	941.019	0.00356872	730	0.00714984
627.184	0.00224163	941.555	0.0035671	730.625	0.00715252
628.155	0.00224128	943.7	0.00356548	731.25	0.00715124
628.155	0.00224094	943.7	0.00356386	732.5	0.007146
629.45	0.00224059	944.772	0.00356224	733.125	0.0071446
629.773	0.00224023	945.845	0.00356062	733.75	0.00714314
631.392	0.00223987	947.453	0.00356151	735	0.00714125
631.392	0.00223951	947.453	0.00355989	735.625	0.0071393
632.686	0.00223914	950.134	0.00355827	736.25	0.00713765
632.686	0.00223877	951.206	0.00355666	736.875	0.00713985
633.981	0.00223839	952.279	0.00355628	738.125	0.00713808
633.981	0.00223801	952.815	0.00355465	738.75	0.00713627
635.275	0.00223762	954.424	0.00355301	739.375	0.00713476
635.275	0.00223724	954.96	0.00355137	740	0.00713711
636.57	0.00223684	956.032	0.00354974	741.25	0.0071355
636.57	0.00223644	956.568	0.0035481	741.25	0.00713385
637.864	0.00223604	957.105	0.00354647	741.875	0.00713251
637.864	0.00223563	957.641	0.00354484	742.5	0.00713503
638.511	0.00223522	960.322	0.00354322	743.125	0.00713361
638.835	0.0022348	960.322	0.00354159	744.375	0.00713215
640.129	0.00223438	963.539	0.00354121	745	0.00713455
640.453	0.00223396	964.075	0.00353956	745.625	0.00713692
641.748	0.00223353	965.147	0.00353792	746.875	0.00713536
642.395	0.0022331	965.147	0.00353752	747.5	0.00713378
644.013	0.00223266	967.828	0.0035371	748.125	0.00713254
644.337	0.00223222	967.828	0.00353666	748.75	0.00713517
644.984	0.00223177	969.973	0.00353619	750	0.00713389
645.631	0.00223132	969.973	0.00353446	750.625	0.00713258
646.278	0.00223087	972.654	0.00353274	751.25	0.00713163
646.602	0.00222954	972.654	0.00353101	751.875	0.00713456
647.573	0.00222907	975.335	0.00352929	753.125	0.00713357
647.896	0.0022286	975.335	0.00352758	753.75	0.00712868
649.515	0.00222812	977.48	0.00352587	754.375	0.00712767
649.515	0.00222764	977.48	0.00352416	755.625	0.00713054
650.485	0.00222715	979.088	0.00352246	756.25	0.0071295
651.133	0.00222666	979.088	0.00352076	756.875	0.00712454
652.104	0.00222616	980.161	0.00351907	757.5	0.00712701
652.104	0.00222566	981.233	0.00351738	758.75	0.00712556
653.398	0.00222516	982.842	0.00351569	759.375	0.00712373
653.398	0.00222465	983.914	0.00351525	760	0.00712189
655.016	0.00222414	985.523	0.00351355	760.625	0.00712041
655.34	0.00222362	986.595	0.00351185	761.875	0.00712281
656.634	0.0022231	987.668	0.00351016	762.5	0.00712132
656.958	0.00222257	988.74	0.00350848	763.125	0.00711982
658.252	0.00222204	989.812	0.0035068	764.375	0.00711868
658.252	0.0022215	990.349	0.00350512	765	0.00712144
659.223	0.00222097	991.957	0.00350345	765.625	0.00712031
659.547	0.00222042	992.493	0.00350303	766.25	0.00712271
661.165	0.00221987	994.102	0.00350134	767.5	0.00712512
661.165	0.00221932	994.638	0.00349966	768.125	0.00712755
662.46	0.00221877	996.783	0.00349923	768.75	0.0071261
662.783	0.0022182	996.783	0.00349754	769.375	0.00712078
664.078	0.00221764	998.928	0.00349585	770.625	0.00711938
664.401	0.00221707	999.464	0.00349417	771.25	0.0071219
665.372	0.00221649	1002.14	0.00349374	771.875	0.00712054
665.696	0.00221592	1002.14	0.00349205	772.5	0.00711921
666.99	0.00221533	1004.29	0.00349036	773.75	0.0071218
666.99	0.00221475	1004.29	0.00348869	774.375	0.00712443
667.638	0.00221415	1006.97	0.00348826	775	0.00712319
668.285	0.00221356	1006.97	0.00348657	776.25	0.0071181
669.256	0.00221296	1008.04	0.00348488	776.875	0.00711693
669.903	0.00221235	1009.12	0.00348445	777.5	0.00711971
671.521	0.00221174	1010.72	0.00348276	778.125	0.00711862
671.845	0.00221113	1011.8	0.00348232	779.375	0.00711367
673.463	0.00221051	1013.94	0.00348061	780	0.00711265
673.786	0.00220989	1014.48	0.00347892	780.625	0.00711167
674.757	0.00220927	1016.62	0.00347723	781.25	0.00711035
675.081	0.00220777	1016.62	0.00347555	782.5	0.00710517
676.052	0.00220714	1017.69	0.00347388	783.125	0.00710391
676.375	0.00220651	1018.23	0.00347222	783.75	0.00710657
677.994	0.00220587	1020.38	0.00347057	785	0.00710537
677.994	0.00220523	1020.38	0.00346892	785.625	0.00710773
679.288	0.00220458	1021.98	0.00346726	785.625	0.00711014
679.612	0.00220393	1022.52	0.00346558	786.25	0.00711259
680.906	0.00220328	1024.66	0.00346391	786.875	0.00711119
680.906	0.00220262	1024.66	0.00346225	788.125	0.00710595
682.524	0.00220195	1025.74	0.0034606	788.75	0.00710819
682.524	0.00220042	1026.81	0.0034602	789.375	0.00711049
683.819	0.00219976	1029.49	0.00345978	790	0.00710895
684.142	0.00219908	1030.03	0.00345811	791.25	0.00710356
685.437	0.00219841	1031.64	0.00345644	791.875	0.00710214
685.761	0.00219859	1032.17	0.00345479	792.5	0.00710466
687.055	0.00219791	1033.24	0.00345438	793.125	0.00710335
687.379	0.00219723	1034.32	0.00345272	794.375	0.0070982
688.673	0.00219654	1035.39	0.00345231	795	0.00709701
688.997	0.00219585	1035.92	0.00345065	795.625	0.00709977
690.291	0.00219516	1037.53	0.00344899	796.875	0.00709869
690.615	0.00219445	1038.07	0.00344735	797.5	0.00710121
692.233	0.00219461	1039.68	0.00344572	798.125	0.00710026
692.233	0.00219391	1039.68	0.00344534	798.75	0.00710328
693.204	0.00219407	1041.82	0.00344494	800	0.00710248
693.528	0.00219336	1042.36	0.00344329	800.625	0.00710139
694.498	0.00219265	1045.04	0.00344165	801.25	0.00710391
694.822	0.00219107	1045.04	0.00344002	801.875	0.00710261
695.793	0.00219036	1047.18	0.00343838	803.125	0.00710102
696.117	0.00218964	1047.72	0.00343796	803.75	0.00709916
696.764	0.00218892	1049.87	0.00343754	804.375	0.00709737
697.411	0.00218819	1049.87	0.00343585	805.625	0.00709957
698.382	0.00218746	1050.94	0.00343542	806.25	0.00709796
699.029	0.00218672	1052.01	0.00343374	806.875	0.00709254
699.676	0.00218685	1053.62	0.00343331	807.5	0.00709111
700.324	0.00218611	1053.62	0.00343287	808.75	0.00709366
700.971	0.00218537	1055.76	0.00343241	809.375	0.0070924
701.294	0.00218462	1055.76	0.00343071	810	0.00709086
702.913	0.00218387	1057.37	0.00342901	810.625	0.00709295
702.913	0.00218311	1057.91	0.00342857	811.875	0.00709513
704.207	0.00218322	1060.05	0.00342687	812.5	0.00709353
704.854	0.00218246	1060.59	0.00342519	813.125	0.00709165
705.825	0.00218169	1063.27	0.00342353	814.375	0.00708989
706.472	0.00218093	1064.34	0.00342311	815	0.00709213
708.091	0.00218015	1065.95	0.00342145	815.625	0.00709058
708.091	0.00217938	1067.02	0.0034198	816.25	0.00708878
709.385	0.0021786	1069.71	0.00341816	817.5	0.00709062
709.385	0.00217781	1070.24	0.00341778	818.125	0.00709258
711.003	0.00217702	1072.39	0.00341614	818.75	0.00709078
711.327	0.00217623	1072.92	0.00341452	819.375	0.00708873
711.974	0.00217543	1075.07	0.00341416	820.625	0.00709034
712.621	0.00217463	1075.6	0.00341379	821.25	0.00709208
713.269	0.00217382	1077.75	0.00341216	821.875	0.00709007
713.592	0.00217301	1078.28	0.00341055	822.5	0.00708783
714.563	0.00217219	1080.43	0.00341019	823.75	0.00708573
714.887	0.00217137	1080.43	0.00340983	824.375	0.00708377
716.181	0.00217055	1082.57	0.00340946	825	0.00708159
716.505	0.00216972	1083.11	0.00340907	826.25	0.00707919
717.476	0.00216975	1085.25	0.00340868	826.875	0.00708045
717.476	0.00216979	1085.79	0.00340704	827.5	0.00708187
718.77	0.00216896	1087.94	0.00340541	828.125	0.00707955
719.094	0.00216812	1088.47	0.00340504	829.375	0.00707701
719.417	0.00216728	1090.08	0.00340342	830	0.00707463
720.065	0.00216644	1090.08	0.00340182	830.625	0.0070763
721.683	0.00216559	1092.23	0.00340147	831.25	0.00707424
721.683	0.00216561	1092.76	0.00339988	832.5	0.00707198
722.654	0.00216476	1093.83	0.0033983	833.125	0.00707341
722.654	0.0021639	1093.83	0.00339674	833.75	0.00707501
723.625	0.00216304	1095.98	0.0033952	835	0.00707289
723.948	0.00216304	1095.98	0.00339367	835.625	0.00707058
725.566	0.00216218	1098.66	0.00339216	836.25	0.00707199
726.214	0.00216132	1099.73	0.00339067	836.875	0.00706967
726.861	0.00216044	1101.34	0.00339044	838.125	0.00706718
727.184	0.00215957	1102.41	0.00338894	838.75	0.0070645
728.155	0.00215869	1104.02	0.00338866	839.375	0.00706554
728.803	0.00215781	1104.02	0.00338714	840	0.00706678
729.773	0.00215692	1106.17	0.00338564	840	0.00706431
730.097	0.00215689	1106.17	0.0033854	841.25	0.00706168
731.715	0.002156	1107.77	0.00338391	841.875	0.00706278
731.715	0.00215597	1108.31	0.00338117	842.5	0.00706409
733.333	0.00215508	1109.92	0.00338093	843.75	0.00706171
733.333	0.00215418	1110.46	0.00337945	844.375	0.00705918
734.628	0.00215414	1111.53	0.00337798	845	0.0070565
734.628	0.00215323	1112.6	0.00337778	845.625	0.00705366
735.922	0.00215231	1114.21	0.00337633	846.875	0.00705067
736.246	0.00215226	1115.28	0.00337613	847.5	0.00704753
737.54	0.00215134	1116.35	0.00337594	848.125	0.0070446
737.54	0.00215041	1117.96	0.00337573	848.75	0.00704579
738.835	0.00214948	1120.64	0.00337426	850	0.0070433
738.835	0.00214942	1121.18	0.00337402	850.625	0.00704066
739.482	0.00214935	1123.32	0.00337378	851.25	0.00704178
740.129	0.00214929	1123.86	0.00337229	851.875	0.00703923
741.424	0.00214836	1125.47	0.00336955	853.125	0.00703654
741.748	0.0021483	1126.01	0.00336932	853.75	0.00703371
743.042	0.00214737	1126.54	0.00336782	854.375	0.00703464
743.366	0.00214643	1128.15	0.00336631	855.625	0.00703581
744.984	0.00214549	1129.22	0.00336607	856.25	0.00703333
744.984	0.00214455	1130.29	0.00336582	856.875	0.00703072
746.278	0.00214447	1131.37	0.00336557	857.5	0.00703188
746.278	0.00214352	1132.98	0.00336531	858.75	0.0070333
747.896	0.00214257	1134.05	0.00336381	859.375	0.00703107
747.896	0.00214248	1134.05	0.00336357	860	0.00702874
749.515	0.00214153	1135.66	0.00336333	860.625	0.0070302
749.515	0.00214057	1136.73	0.00336309	861.875	0.00703192
750.809	0.00213961	1138.34	0.0033616	862.5	0.00703002
751.133	0.00213951	1138.87	0.00336137	863.125	0.00702802
752.427	0.00213941	1140.48	0.00335988	864.375	0.00702592
752.751	0.00213845	1140.48	0.00335836	865	0.00702373
754.045	0.00213748	1141.55	0.00335808	865.625	0.00702145
754.045	0.00213651	1142.63	0.0033578	866.25	0.00701907
754.693	0.0021364	1144.24	0.00335751	867.5	0.0070205
755.34	0.00213543	1144.24	0.00335596	868.125	0.00701831
755.987	0.00213445	1145.84	0.00335565	868.75	0.00701603
756.634	0.00213347	1146.38	0.00335533	869.375	0.00701366
757.605	0.00213335	1148.53	0.00335377	870.625	0.00701511
758.576	0.00213236	1148.53	0.00335348	871.25	0.00701684
759.223	0.00213224	1150.13	0.00335195	871.875	0.00701497
760.194	0.00213212	1150.67	0.00335168	872.5	0.00701303
760.518	0.002132	1151.74	0.00335141	873.75	0.00701491
761.165	0.00213188	1152.82	0.00335114	874.375	0.0070171
762.136	0.00213176	1154.42	0.00335088	875	0.00701569
762.783	0.00213078	1154.42	0.00335061	876.25	0.00701423
763.754	0.0021298	1156.03	0.0033491	876.875	0.00701271
763.754	0.00212881	1156.57	0.00334885	877.5	0.00701503
765.049	0.00212781	1158.18	0.00334861	878.125	0.00701376
765.049	0.00212767	1158.18	0.0033471	879.375	0.00701245
766.019	0.00212667	1160.86	0.00334557	880	0.00701108
766.343	0.00212565	1160.86	0.00334528	880.625	0.00700967
767.638	0.00212464	1163	0.00334499	881.25	0.0070082
767.638	0.00212448	1163.54	0.00334344	882.5	0.00700668
768.285	0.00212433	1164.61	0.00334186	883.125	0.00700511
768.932	0.00212331	1165.68	0.00334153	883.75	0.00700739
769.903	0.00212316	1168.36	0.00333993	885	0.00700609
770.55	0.002123	1168.9	0.00333957	885	0.00700475
771.197	0.00212199	1171.58	0.00333922	885.625	0.00700727
771.845	0.00212183	1172.12	0.00333887	886.875	0.00701012
772.816	0.00212168	1174.26	0.00333852	886.875	0.00700941
773.463	0.00212066	1175.34	0.00333818	888.125	0.00700866
774.11	0.00211963	1176.94	0.00333659	888.75	0.00700789
774.434	0.00211861	1176.94	0.00333377	889.375	0.00700709
775.728	0.00211844	1179.09	0.00333346	890	0.00700626
775.728	0.00211828	1179.09	0.00333188	891.25	0.0070054
777.346	0.00211812	1181.23	0.00333155	891.875	0.00700451
777.346	0.00211709	1182.31	0.00332996	892.5	0.00700749
778.641	0.00211606	1184.45	0.00332961	893.75	0.00700692
778.964	0.00211502	1184.45	0.003328	894.375	0.00700633
780.583	0.00211485	1186.06	0.00332763	895	0.00700571
780.583	0.0021138	1186.6	0.00332727	895.625	0.00700508
781.877	0.00211275	1188.2	0.00332565	896.875	0.00700442
781.877	0.00211169	1188.74	0.00332403	897.5	0.00700374
783.172	0.00211063	1190.88	0.00332241	898.125	0.00700303
783.172	0.00211043	1191.42	0.0033208	898.75	0.00700231
784.466	0.00210937	1193.57	0.0033192	900	0.00700156
784.79	0.00210916	1193.57	0.00331884	900.625	0.0070008
785.761	0.0021081	1194.64	0.00331848	901.25	0.00700001
786.084	0.0021079	1195.71	0.00331813	901.875	0.00700309
787.379	0.00210683	1197.32	0.00331779	903.125	0.00700617
787.702	0.00210576	1197.32	0.00331618	903.75	0.00700533
789.644	0.00210468	1198.93	0.00331456	904.375	0.00700449
789.644	0.0021036	1199.46	0.00331418	905.625	0.00700364
791.586	0.00210338	1201.07	0.00331381	906.25	0.00700632
791.586	0.00210228	1202.14	0.00331218	906.875	0.0070051
792.557	0.00210119	1204.29	0.0033118	907.5	0.00700387
792.557	0.00210181	1204.83	0.00331142	908.75	0.00700655
793.528	0.00210157	1206.43	0.00331105	909.375	0.00700924
793.851	0.00210046	1206.43	0.00330942	910	0.00700803
794.822	0.00209936	1209.12	0.00330904	910.625	0.00700685
795.146	0.00209824	1209.12	0.00330867	911.875	0.00700567
796.44	0.00209799	1211.26	0.0033083	912.5	0.00700452
796.764	0.00209688	1211.26	0.00330668	913.125	0.00700337
797.735	0.00209576	1212.33	0.00330503	914.375	0.00700224
798.058	0.00209464	1212.33	0.00330464	915	0.00700113
798.706	0.00209351	1213.94	0.00330425	915.625	0.00700356
799.353	0.00209238	1214.48	0.00330388	916.25	0.00700212
800	0.00209211	1216.62	0.00330351	917.5	0.00700069
800.324	0.00209184	1216.62	0.00330315	918.125	0.00699929
801.294	0.00209071	1218.77	0.00330153	918.75	0.00700144
801.294	0.00208958	1218.77	0.00330116	919.375	0.00699973
802.589	0.00208844	1219.84	0.0033008	920.625	0.00699804
802.913	0.0020873	1220.91	0.00329919	921.25	0.00699638
804.207	0.00208701	1221.98	0.00329882	921.875	0.00699828
804.207	0.00208673	1222.52	0.0032972	923.125	0.00699632
805.825	0.00208559	1224.13	0.00329683	923.75	0.00699439
806.149	0.0020853	1224.66	0.0032952	924.375	0.0069925
807.767	0.00208415	1226.27	0.00329232	925	0.00699418
808.414	0.00208385	1226.81	0.00329068	926.25	0.006992
809.061	0.00208442	1228.95	0.00329154	926.875	0.00698987
809.385	0.00208412	1229.49	0.00329115	927.5	0.00699168
810.68	0.00208296	1231.64	0.0032895	928.125	0.00699001
811.003	0.00208352	1232.17	0.0032891	929.375	0.00698839
812.298	0.00208321	1234.32	0.0032862	930	0.00698682
812.298	0.00208204	1234.85	0.00328331	930.625	0.0069853
813.269	0.00208087	1236.46	0.00328168	931.25	0.00698736
813.592	0.0020797	1237	0.00328003	932.5	0.00698912
814.563	0.00207852	1239.68	0.00327837	933.125	0.00698704
814.887	0.0020782	1240.21	0.00327796	933.75	0.00698503
816.181	0.00207702	1242.36	0.00327757	935	0.00698661
816.505	0.00207583	1243.43	0.00327592	935.625	0.00698437
817.476	0.00207464	1244.5	0.00327425	936.25	0.0069822
817.799	0.00207431	1245.04	0.00327384	936.875	0.0069801
818.447	0.00207399	1246.65	0.00327344	936.875	0.00698161
819.094	0.00207366	1247.18	0.00327305	938.125	0.0069793
820.065	0.00207248	1248.79	0.00327268	938.75	0.00697707
820.712	0.00207301	1249.33	0.00327231	939.375	0.00697491
821.683	0.00207181	1251.47	0.0032732	940	0.00697637
822.33	0.00207061	1251.47	0.00327284	941.25	0.00697402
823.948	0.00206941	1253.62	0.00327123	941.875	0.00697176
824.272	0.0020682	1253.62	0.0032696	942.5	0.00696958
825.89	0.00206699	1254.69	0.00326796	943.75	0.00697102
826.214	0.00206578	1255.23	0.00326758	944.375	0.00697219
828.155	0.00206456	1257.37	0.00326721	945	0.00696956
828.479	0.00206506	1257.91	0.00326685	945.625	0.00696704
829.126	0.00206383	1259.52	0.00326651	946.875	0.00696814
830.097	0.0020626	1260.05	0.00326616	947.5	0.00696899
831.392	0.00206223	1261.66	0.00326453	948.125	0.00696606
831.715	0.00206186	1261.66	0.00326413	948.75	0.00696324
832.686	0.00206149	1263.81	0.00326246	950	0.00696407
833.01	0.00206025	1264.34	0.00326204	950.625	0.00696112
834.304	0.002059	1265.42	0.00326037	951.25	0.0069583
834.304	0.00205862	1266.49	0.00325869	951.875	0.00695561
835.275	0.00205824	1268.63	0.00325827	953.125	0.00695656
836.246	0.00205699	1269.17	0.00325786	953.75	0.00695729
836.893	0.00205661	1270.24	0.00325621	954.375	0.00695424
836.893	0.00205709	1271.31	0.00325454	955.625	0.00695134
838.188	0.00205584	1272.39	0.00325286	956.25	0.00695211
838.188	0.00205545	1272.92	0.00325245	956.875	0.00695266
839.159	0.0020542	1274.53	0.00325078	957.5	0.00694946
839.482	0.00205381	1275.07	0.0032491	958.75	0.00694641
840.777	0.00205342	1276.68	0.00324741	959.375	0.00694705
840.777	0.00205304	1277.21	0.00324572	960	0.00694748
841.424	0.00205265	1278.82	0.00324402	960.625	0.00694418
842.071	0.00205141	1279.36	0.00324357	961.875	0.00694104
843.689	0.00205102	1282.04	0.00324188	962.5	0.00694161
844.013	0.00204977	1282.57	0.00324018	963.125	0.00694198
845.631	0.00204938	1285.25	0.00323847	964.375	0.00693863
845.955	0.002049	1286.33	0.00323675	965	0.00693547
847.896	0.00204861	1287.94	0.00323629	965.625	0.00693602
848.22	0.00204737	1289.01	0.00323459	966.25	0.00693639
848.867	0.00204784	1290.62	0.00323414	967.5	0.00693306
849.838	0.00204659	1291.69	0.00323244	968.125	0.00692992
850.485	0.00204533	1293.3	0.00323074	968.75	0.00693052
850.485	0.00204407	1294.37	0.00323029	969.375	0.00693095
851.78	0.0020428	1296.51	0.0032286	970.625	0.00692769
852.104	0.00204326	1297.05	0.0032269	971.25	0.00692464
854.045	0.00204198	1298.12	0.0032252	971.875	0.00692534
854.369	0.00204071	1298.12	0.00322349	973.125	0.00692589
855.663	0.00204029	1300.8	0.00322177	973.75	0.00692276
855.987	0.00203901	1300.8	0.00322004	974.375	0.00691986
856.634	0.0020386	1302.95	0.00321831	975	0.00692071
857.605	0.00203818	1302.95	0.00321657	976.25	0.00692143
858.576	0.0020369	1304.56	0.00321483	976.875	0.0069185
858.9	0.00203649	1305.09	0.00321308	977.5	0.0069158
859.547	0.00203521	1307.24	0.00321133	978.125	0.00691687
859.547	0.00203392	1307.77	0.00320957	979.375	0.00691783
861.812	0.00203264	1309.92	0.0032078	980	0.00691514
862.136	0.00203134	1309.92	0.00320603	980.625	0.0069127
862.783	0.00203005	1312.06	0.00320426	981.25	0.00691405
862.783	0.00202875	1312.6	0.00320372	982.5	0.0069114
864.078	0.00202832	1314.75	0.0032019	983.125	0.00690864
864.078	0.00202788	1315.28	0.00320009	983.75	0.00690614
865.372	0.00202658	1316.89	0.00319953	985	0.00690744
865.696	0.00202528	1317.43	0.00319773	985.625	0.00690473
866.99	0.00202484	1318.5	0.00319719	986.25	0.00690193
866.99	0.00202441	1319.57	0.00319541	986.875	0.0068994
868.285	0.00202397	1320.64	0.00319362	988.125	0.00690068
868.608	0.00202267	1322.25	0.00319309	988.75	0.00689796
869.579	0.00202224	1323.32	0.00319256	989.375	0.00689514
869.903	0.00202266	1324.93	0.00319076	990	0.00689261
870.874	0.00202136	1326.01	0.00319022	991.25	0.00689389
871.197	0.00202177	1327.61	0.00318844	991.25	0.00689508
871.845	0.00202133	1329.22	0.00318665	991.875	0.00689266
872.492	0.00202089	1329.76	0.00318486	992.5	0.00689053
873.139	0.00201958	1330.29	0.00318431	993.75	0.00689223
873.139	0.00201913	1330.83	0.00318249	994.375	0.00688996
874.757	0.00201783	1333.51	0.00318067	995	0.00688762
874.757	0.00201738	1333.51	0.00317884	995.625	0.00688557
876.052	0.00201694	1336.73	0.00317825	996.875	0.00688736
876.375	0.00201649	1336.73	0.0031764	997.5	0.00688519
877.994	0.00201606	1339.41	0.00317454	998.125	0.00688295
878.641	0.00201562	1339.41	0.00317268	998.75	0.00688102
880.259	0.00201604	1341.02	0.00317081	1000	0.00688293
880.583	0.0020156	1341.02	0.00316895	1000.62	0.00688089
881.553	0.00201517	1342.63	0.00316832	1001.25	0.00687878
881.877	0.00201473	1343.16	0.00316643	1002.5	0.006877
883.495	0.00201344	1345.31	0.0031658	1003.12	0.00687906
883.819	0.00201213	1345.31	0.00316393	1003.75	0.00687717
884.79	0.0020117	1346.92	0.00316205	1004.38	0.00687523
885.113	0.00201126	1347.45	0.00316142	1005.62	0.00687361
886.408	0.00200996	1349.6	0.00316076	1006.25	0.00687585
886.731	0.00200866	1349.6	0.00315884	1006.88	0.00687804
888.026	0.00200735	1350.67	0.00315691	1007.5	0.00687668
888.026	0.00200776	1351.21	0.00315625	1008.75	0.00687564
889.32	0.00200645	1353.35	0.00315434	1009.38	0.00687847
889.32	0.00200513	1354.42	0.00315244	1010	0.00687738
889.968	0.00200381	1356.03	0.00315054	1010.62	0.00687236
890.615	0.00200249	1357.1	0.00314863	1011.88	0.00687121
891.586	0.00200116	1358.71	0.00314673	1012.5	0.00687393
892.233	0.00200069	1358.71	0.00314609	1013.12	0.00687272
893.204	0.00200109	1360.86	0.00314421	1014.38	0.00687149
893.204	0.00199976	1361.39	0.00314357	1015	0.0068706
894.175	0.00199929	1363.54	0.00314291	1015.62	0.00687358
894.498	0.00199968	1364.61	0.00314225	1016.25	0.00687264
896.117	0.00199921	1365.68	0.00314159	1017.5	0.00687522
896.117	0.00199787	1366.22	0.00314093	1018.12	0.00687426
897.411	0.0019974	1368.36	0.00313903	1018.75	0.00687718
897.735	0.00199693	1368.9	0.0031384	1019.38	0.0068762
899.029	0.00199646	1371.05	0.00313653	1020.62	0.00687875
899.676	0.001996	1371.05	0.00313466	1021.25	0.0068813
900.647	0.00199467	1372.65	0.0031328	1021.88	0.00688387
901.294	0.00199334	1373.19	0.00313093	1023.12	0.00688255
902.265	0.00199287	1375.34	0.00312907	1023.75	0.00687735
902.913	0.00199153	1375.34	0.00312721	1024.38	0.00687606
904.531	0.00199106	1376.41	0.00312535	1025	0.00687868
904.531	0.00199059	1378.02	0.00312349	1026.25	0.00687742
905.825	0.00199013	1379.62	0.00312288	1026.88	0.00687228
906.149	0.0019888	1380.16	0.003121	1027.5	0.00687458
907.443	0.00198747	1382.84	0.00311913	1028.12	0.0068769
907.767	0.00198613	1383.38	0.0031185	1029.38	0.00687535
909.061	0.00198566	1385.52	0.00311661	1030	0.00687735
909.385	0.00198518	1385.52	0.00311472	1030	0.00687586
910.68	0.00198472	1386.6	0.00311283	1030.62	0.00687829
910.68	0.00198338	1387.67	0.00311095	1031.25	0.00687687
911.327	0.00198205	1389.81	0.00311034	1032.5	0.00687158
911.974	0.00198243	1390.35	0.00310848	1033.12	0.00687377
912.945	0.00198282	1391.42	0.00310664	1033.75	0.00687599
913.592	0.00198234	1392.49	0.00310479	1035	0.00687436
915.21	0.00198099	1395.17	0.0031042	1035.62	0.0068724
915.534	0.00198051	1395.17	0.00310234	1036.25	0.00687403
917.152	0.00198002	1397.32	0.00310172	1036.88	0.00687572
917.476	0.00197953	1397.86	0.00310109	1038.12	0.00687356
919.741	0.00197905	1398.93	0.00310046	1038.75	0.0068711
919.741	0.00197856	1400	0.00309983	1039.38	0.00687223
921.036	0.00197807	1401.07	0.00309794	1040	0.00687343
921.036	0.00197758	1401.61	0.00309606	1041.25	0.00687081
921.683	0.00197709	1403.75	0.00309543	1041.88	0.0068679
922.006	0.00197574	1404.83	0.00309353	1042.5	0.0068686
923.301	0.00197439	1405.9	0.00309164	1043.75	0.00686938
923.625	0.0019739	1406.43	0.00308976	1044.38	0.00686635
924.919	0.00197255	1408.04	0.00308914	1045	0.00686304
925.566	0.00197206	1408.58	0.00308729	1045.62	0.00686336
926.214	0.00197157	1410.72	0.00308669	1046.88	0.00686377
926.537	0.00197108	1411.26	0.00308483	1047.5	0.0068604
927.508	0.00196973	1412.87	0.00308422	1048.12	0.00685675
927.832	0.00196925	1413.4	0.00308359	1048.75	0.00685322
929.126	0.0019679	1415.01	0.0030817	1050	0.00685369
929.126	0.00196741	1415.55	0.00307981	1050.62	0.00685037
930.097	0.00196606	1418.23	0.00307793	1051.25	0.0068468
930.421	0.00196643	1418.77	0.00307606	1052.5	0.00684687
931.715	0.00196594	1420.38	0.0030742	1053.12	0.00684707
932.039	0.00196459	1420.91	0.00307359	1053.75	0.00684349
932.686	0.0019641	1423.06	0.00307295	1054.38	0.00683967
932.686	0.0019636	1423.06	0.00307106	1055.62	0.00683951
934.951	0.0019631	1425.2	0.00306918	1056.25	0.00683948
934.951	0.00196261	1425.2	0.0030673	1056.88	0.0068357
936.57	0.00196211	1427.88	0.00306543	1057.5	0.00683169
936.57	0.00196163	1427.88	0.00306482	1058.75	0.00683136
937.864	0.00196027	1428.95	0.00306418	1059.38	0.00683117
938.188	0.00195978	1429.49	0.00306229	1060	0.00682724
938.511	0.00195929	1432.71	0.00306165	1060.62	0.0068231
938.835	0.00195794	1433.24	0.00306099	1061.88	0.00681912
940.129	0.00195745	1435.39	0.00306031	1062.5	0.00681919
940.777	0.00195697	1435.92	0.00305962	1063.12	0.00681553
941.424	0.00195649	1438.07	0.00305891	1064.38	0.00681166
941.748	0.00195601	1438.61	0.00305819	1065	0.00681149
942.718	0.00195466	1440.21	0.00305621	1065.62	0.00681149
943.042	0.00195418	1440.75	0.00305424	1066.25	0.00680777
944.337	0.00195282	1441.82	0.00305353	1067.5	0.00680386
944.66	0.00195319	1442.9	0.00305155	1068.12	0.00680366
945.631	0.00195269	1444.5	0.00305083	1068.75	0.00680365
945.631	0.00195133	1445.58	0.00304885	1069.38	0.00679993
947.249	0.00194997	1447.72	0.00304812	1070.62	0.00679603
947.573	0.00194947	1448.26	0.00304738	1071.25	0.00679586
948.867	0.00194898	1450.4	0.00304539	1071.88	0.00679589
949.191	0.00194848	1450.94	0.0030434	1073.12	0.00679223
950.162	0.00194799	1452.01	0.00304143	1073.75	0.00678841
950.809	0.00194751	1453.08	0.00304071	1074.38	0.00678832
952.427	0.00194615	1454.16	0.00303873	1075	0.00678845
953.074	0.00194567	1454.69	0.00303801	1076.25	0.00678491
954.045	0.00194431	1456.3	0.00303603	1076.88	0.00678122
954.693	0.00194383	1456.84	0.00303406	1077.5	0.00678128
955.34	0.00194334	1458.45	0.00303211	1078.12	0.00678157
955.34	0.00194286	1458.45	0.0030314	1079.38	0.0067782
956.958	0.00194324	1460.59	0.00303069	1080	0.0067747
957.605	0.00194189	1461.13	0.00302872	1080.62	0.00677496
958.576	0.0019414	1463.27	0.00302677	1081.88	0.00677547
959.223	0.00194092	1463.81	0.00302482	1082.5	0.00677233
960.194	0.00194044	1465.42	0.00302414	1083.12	0.00676908
960.194	0.00193996	1465.95	0.00302219	1083.75	0.00676961
962.136	0.00193949	1467.02	0.00302026	1085	0.00677039
962.136	0.00193987	1467.02	0.00301835	1085.62	0.00676755
963.107	0.00193853	1469.17	0.00301769	1086.25	0.0067646
963.107	0.00193719	1469.17	0.00301701	1086.25	0.00676545
964.401	0.00193584	1471.85	0.00301509	1086.88	0.00676657
964.725	0.00193535	1471.85	0.00301442	1088.12	0.0067676
966.019	0.00193399	1474.53	0.0030125	1088.75	0.00676466
966.019	0.00193349	1475.6	0.00301183	1089.38	0.00676553
966.99	0.00193385	1477.21	0.00300991	1090	0.0067667
967.314	0.00193334	1478.28	0.003008	1091.25	0.00676427
968.608	0.00193284	1479.89	0.00300735	1091.88	0.00676178
968.608	0.00193234	1479.89	0.00300669	1092.5	0.00676312
969.256	0.00193097	1482.04	0.00300602	1093.75	0.00676477
969.903	0.00192961	1483.11	0.00300534	1094.38	0.00676284
971.197	0.00192824	1484.72	0.00300341	1095	0.00676085
971.521	0.00192773	1485.79	0.00300147	1095.62	0.00675882
972.168	0.00192723	1487.4	0.00299952	1096.88	0.00676063
973.139	0.00192586	1488.47	0.00299883	1097.5	0.00675887
974.434	0.00192536	1490.62	0.00299812	1098.12	0.00675706
974.757	0.00192399	1491.15	0.00299615	1098.75	0.00675521
976.052	0.00192349	1492.23	0.0029954	1100	0.00675332
976.052	0.00192299	1493.83	0.0029934	1100.62	0.00675492
977.67	0.00192249	1495.98	0.00299267	1101.25	0.00675257
977.994	0.001922	1496.51	0.00299192	1102.5	0.0067541
979.288	0.00192064	1498.66	0.00299116	1103.12	0.00675596
979.612	0.00192014	1499.2	0.00298916	1103.75	0.00675427
981.877	0.00191879	1501.34	0.00298841	1104.38	0.00675255
982.201	0.00191829	1501.88	0.00298642	1105.62	0.00675471
982.848	0.0019178	1504.02	0.00298568	1106.25	0.00675333
983.819	0.00191645	1504.56	0.00298494	1106.88	0.00675546
984.466	0.00191595	1506.17	0.00298294	1107.5	0.00675369
985.113	0.0019146	1506.7	0.00298221	1108.75	0.00675191
985.761	0.00191324	1508.85	0.00298147	1109.38	0.00675402
986.084	0.00191188	1508.85	0.00298072	1110	0.00675614
988.026	0.00191139	1509.92	0.00297873	1110.62	0.00675436
988.026	0.00191089	1511.53	0.00297799	1111.88	0.00675648
[truncated: 7,277 more rows]

## Sheet: Fig. 2g
1000mm/min		500mm/min		100mm/min		50mm/min		10mm/min
[truncated: 22,644 more rows]

[truncated: 39 more sheets: Fig. 2h, Fig. 2i, Fig. 3b, Fig. 3d, Fig. 3e, Fig. 3g, Fig. 3h, Fig. 3i, Fig. 4h, Fig. 4i, Fig. 4j, Fig. 5d, Fig. 5e, Fig. 5f, Fig. 5g, Fig. 5h, Fig. 5i, Fig. 6f, Fig. 6g, Fig. 6h …]
